# Supplementary material for: Nonrandom Composition of Flower Colors in a Plant Community: Mutually Different Co-Flowering Natives and Disturbance by Aliens
Source: PLoS One. 2015 Dec 9;10(12):e0143443. doi: 10.1371/journal.pone.0143443 (PMC4674055; doi:10.1371/journal.pone.0143443)
Supplement: S1 Spreadsheet — (XLSX) [file pone.0143443.s008.xlsx]

## Sheet: Reflectance(%)
Species ID	300 nm	305 nm	310 nm	315 nm	320 nm	325 nm	330 nm	335 nm	340 nm	345 nm	350 nm	355 nm	360 nm	365 nm	370 nm	375 nm	380 nm	385 nm	390 nm	395 nm	400 nm	405 nm	410 nm	415 nm	420 nm	425 nm	430 nm	435 nm	440 nm	445 nm	450 nm	455 nm	460 nm	465 nm	470 nm	475 nm	480 nm	485 nm	490 nm	495 nm	500 nm	505 nm	510 nm	515 nm	520 nm	525 nm	530 nm	535 nm	540 nm
1	0.0750662	0.0669402	0.0741968	0.0768988	0.0752553	0.0737318	0.0643156	0.0770801	0.0797205	0.080416	0.0778858	0.100657	0.0964544	0.119985	0.0912068	0.0952538	0.0710688	0.113249	0.114822	0.13076	0.168295	0.232266	0.271375	0.327795	0.380492	0.404034	0.443007	0.447963	0.476039	0.476012	0.484666	0.476297	0.471893	0.485244	0.482293	0.464599	0.463463	0.452484	0.447648	0.444471	0.446706	0.443753	0.429079	0.424584	0.434498	0.420761	0.401802	0.408975	0.406174
2	0.0507088	0.0459484	0.0451745	0.0395597	0.0413421	0.04888	0.0350164	0.0472309	0.0474491	0.0459855	0.0553071	0.0450599	0.0573835	0.0677813	0.067861	0.0704161	0.104018	0.112716	0.170854	0.213686	0.278819	0.337018	0.420868	0.47325	0.465278	0.510717	0.514185	0.527611	0.529807	0.522443	0.532391	0.5065	0.524782	0.517508	0.528883	0.531854	0.49916	0.494788	0.480847	0.489443	0.45417	0.477161	0.442086	0.467835	0.466147	0.458751	0.451981	0.446179	0.440902
3	0.0289628	0.0305369	0.0286616	0.0310023	0.0184365	0.0331341	0.0218702	0.0375979	0.0212276	0.0332061	0.0326386	0.0211461	0.0305343	0.031363	0.0367418	0.0465168	0.052649	0.0989523	0.151623	0.227657	0.325109	0.415738	0.501857	0.543752	0.580067	0.599988	0.61836	0.65915	0.654882	0.657747	0.64941	0.667945	0.681626	0.666392	0.67943	0.6838	0.670128	0.68131	0.677778	0.66932	0.673384	0.688861	0.686307	0.672711	0.680224	0.666592	0.6538	0.668603	0.66076
4	0	0	0	0	0	0	0	0	0	0	0	0	0	0	0.0036868	0	0	0	0	0	0	0	0	0.0172606	0	0	0.0004588	0	0.0060465	0.006161	0.019408	0	0.0120842	0	0	0.0014672	0	0.0047311	0.0054371	0.0021172	0.0159868	0.0125173	0.0297161	0.0461672	0.0919299	0.0893172	0.105579	0.112797	0.119251
5	0.0444604	0.0470721	0.0403372	0.0482929	0.0443401	0.0518181	0.0442912	0.0413709	0.0456812	0.0498581	0.0355868	0.0411785	0.0514549	0.0612595	0.0479128	0.0453181	0.0481409	0.0448966	0.0434477	0.0558497	0.0533791	0.0417797	0.0828847	0.0590758	0.0719447	0.0768144	0.0570119	0.0973225	0.0645685	0.085948	0.0942402	0.0684506	0.0897707	0.0983096	0.0743546	0.043747	0.0707401	0.0505024	0.0724679	0.0784906	0.0536093	0.0678057	0.0701776	0.0641863	0.0452112	0.0421642	0.0621154	0.0490269	0.0458144
6	0.0160968	0.0101475	0.0114192	0.0167393	0.0083349	0.0161837	0.0024049	0.0153694	0.0096107	0.0128744	0.0243356	0.0245344	0.009972	0.0244622	0.0178775	0.0336482	0.0307234	0.055803	0.0671063	0.103674	0.116083	0.115628	0.178833	0.172889	0.206573	0.216368	0.238147	0.232583	0.244129	0.251423	0.254305	0.261234	0.270099	0.275819	0.280505	0.256815	0.273769	0.278444	0.291321	0.300047	0.292636	0.300341	0.320382	0.314572	0.333765	0.337702	0.342419	0.339595	0.33881
7	0.026506	0.0214131	0.02667	0.0329714	0.0246004	0.0267551	0.0240524	0.0273831	0.0141121	0.0265763	0.0297247	0.0193308	0.0365967	0.0299337	0.0307379	0.0266207	0.0172172	0.0398803	0.0282845	0.0379498	0.0607167	0.0823654	0.115787	0.167953	0.200535	0.24695	0.289012	0.323115	0.368122	0.363005	0.386942	0.371568	0.399995	0.39346	0.406193	0.414484	0.40795	0.410725	0.392325	0.412071	0.389199	0.399519	0.397381	0.39335	0.396345	0.407207	0.391745	0.390643	0.387802
8	0.0581407	0.041278	0.0409586	0.0396344	0.0403876	0.0353741	0.0423729	0.042663	0.0525124	0.0287448	0.0596824	0.0156556	0.0130436	0.0349919	0.066798	0.0557246	0.071753	0.0886467	0.0557131	0.0958128	0.116615	0.148384	0.185618	0.164408	0.227456	0.197831	0.249002	0.290628	0.27406	0.289602	0.294041	0.311673	0.36531	0.337133	0.321118	0.33408	0.314713	0.339014	0.316502	0.355895	0.345292	0.370674	0.384384	0.406546	0.40066	0.416704	0.373307	0.434532	0.404295
9	0.0232916	0.0225075	0.0241566	0.0242487	0.0230822	0.0282105	0.023621	0.0269159	0.0206858	0.026525	0.0235484	0.0255298	0.0268953	0.0333028	0.0459849	0.0501729	0.0598604	0.0597392	0.0879153	0.114569	0.156158	0.175316	0.203863	0.245829	0.288788	0.316049	0.34175	0.345198	0.367084	0.38115	0.391466	0.395786	0.40213	0.406519	0.394087	0.414728	0.403972	0.406804	0.397851	0.411949	0.457118	0.425967	0.446881	0.449095	0.458223	0.452526	0.450868	0.448249	0.462368
10	0.0361478	0.032983	0.0294154	0.0271439	0.0328068	0.0382765	0.0344714	0.028544	0.0293967	0.0352515	0.0241648	0.0368618	0.0383365	0.0499776	0.0366269	0.0398049	0.044486	0.0429361	0.0409493	0.0491242	0.0524335	0.0326447	0.092676	0.0576521	0.0689987	0.0843742	0.0822363	0.124377	0.100986	0.131398	0.121038	0.136931	0.140784	0.156106	0.153003	0.114852	0.142785	0.130394	0.153703	0.16407	0.153881	0.165197	0.184937	0.180137	0.180583	0.17536	0.192998	0.176403	0.18569
11	0.0251194	0.013932	0.0193104	0.015134	0.0214008	0.0090261	0.0209415	0.0160763	0.0298336	0.0210483	0	0.0080612	0.0152392	0.0298194	0.0248094	0.0182462	0.036325	0.0742183	0.0733336	0.0702526	0.0810906	0.0961575	0.0937469	0.108423	0.136367	0.125825	0.113007	0.0907218	0.136292	0.127893	0.105491	0.165669	0.137371	0.157205	0.159424	0.162266	0.158743	0.153929	0.167636	0.159416	0.190832	0.208931	0.220132	0.223399	0.219097	0.253208	0.251994	0.251719	0.233051
12	0.0172511	0.0149608	0.0276988	0.0304944	0.0172759	0.0146687	0.0201577	0.0097924	0.0131344	0.0196088	0.0265275	0.029493	0.0156401	0.0289556	0.025972	0.0414022	0.0597721	0.0488034	0.0948827	0.107203	0.152206	0.16457	0.199506	0.189357	0.212066	0.208895	0.238414	0.22941	0.250404	0.273081	0.224333	0.246032	0.245848	0.296424	0.259457	0.263761	0.276681	0.270302	0.267443	0.288202	0.278734	0.286637	0.278526	0.285099	0.302014	0.288765	0.289147	0.292728	0.27999
13	0.0202065	0.020803	0.0243751	0.0275179	0.0215199	0.0216846	0.0150458	0.0329863	0.0163231	0.0178049	0.0375463	0.0245992	0.0039561	0.0196568	0.0201204	0.0266635	0.0324414	0.0314854	0.0529797	0.0978153	0.137448	0.209327	0.262698	0.307874	0.355086	0.395981	0.381121	0.421857	0.427174	0.409085	0.442241	0.419778	0.438245	0.405236	0.416034	0.428435	0.418188	0.406923	0.4101	0.403629	0.390222	0.384983	0.372919	0.371858	0.35386	0.352515	0.337705	0.340374	0.336559
14	0	0	0	0	0	0	0	0	0	0	0	0	0	0	0	0	0	0.0007967	0	0.0248328	0.0548506	0.082795	0.0846683	0.108779	0.115748	0.116317	0.116979	0.138007	0.116249	0.1421	0.139939	0.116094	0.116532	0.135577	0.105412	0.126275	0.119845	0.134045	0.117903	0.137827	0.150456	0.115624	0.132102	0.118576	0.129789	0.11719	0.132931	0.119953	0.13104
15	0.003904	0.0044217	0.0059864	0.0033122	0.0091254	0.0050647	0.0186007	0.0277261	0.0180334	0.0352118	0.026433	0.042597	0.0440943	0.0504984	0.0697716	0.0741539	0.0944733	0.114748	0.134442	0.158076	0.1882	0.236282	0.248267	0.259869	0.268094	0.294743	0.283265	0.292478	0.298182	0.286948	0.290517	0.301523	0.307982	0.284416	0.272357	0.270123	0.287015	0.2596	0.253204	0.250039	0.227806	0.226324	0.209162	0.197717	0.20444	0.191607	0.189215	0.192171	0.186377
16	0.0887306	0.0954046	0.0912151	0.0953187	0.0811989	0.081631	0.0889593	0.0862901	0.0820099	0.0864354	0.0955796	0.092592	0.0980057	0.0815337	0.0792881	0.0898727	0.092575	0.0715988	0.0883559	0.120112	0.11103	0.130555	0.111971	0.138495	0.132898	0.165213	0.163111	0.160257	0.152816	0.161622	0.163941	0.163126	0.199465	0.139889	0.162701	0.135484	0.158562	0.154187	0.172481	0.159665	0.153081	0.165691	0.170401	0.17148	0.176385	0.182266	0.190176	0.189563	0.189384
17	0.0239059	0.0138082	0.0149002	0.0155287	0.0105761	0.0170267	0.0202582	0.0134677	0.0057736	0.0112321	0.0172089	0.0066965	0.0133368	0.0111995	0.0111955	0.0104718	0.0159372	0.0142084	0.0139748	0.0120639	0.0175682	0.023613	0	0.0289135	0	0.0218235	0.0135119	0.0091375	0.0071297	0.0014831	0	0.0045057	0.0043217	0	0.0224152	0	0	0.0042894	0	0.0059423	0	0.0060018	0.023774	0.0386442	0.0494076	0.0421354	0.0565397	0.0587409	0.0628071
18	0.0338968	0.025689	0.0296539	0.0183059	0.0278044	0.0305825	0.0351942	0.0402448	0.0566809	0.0649814	0.0857553	0.115964	0.116178	0.130505	0.13578	0.165987	0.171797	0.157538	0.166533	0.145004	0.165046	0.165133	0.17661	0.172513	0.163839	0.153469	0.141854	0.14465	0.159145	0.118731	0.107316	0.106932	0.0865177	0.0566994	0.0534464	0.0655875	0.0378962	0.0312897	0.0256843	0.0095947	0.0248877	0.0152009	0.0136615	0.0072682	0	0.0156806	0.0028535	0.0117534	0.0114183
19	0.0558418	0.0810122	0.172697	0.243985	0.243931	0.250972	0.236132	0.213842	0.232945	0.262426	0.271468	0.272702	0.242553	0.21997	0.167336	0.1427	0.119517	0.100488	0.0828599	0.0567066	0.0631714	0.0497823	0.0347382	0.0227426	0.0294953	0.0125709	0.0177797	0.0026402	0.0178557	0.0069545	0.0095981	0.0045955	0.0519077	0.0169662	0.0304907	0.01474	0.0308772	0.0372542	0.061343	0.139905	0.207659	0.28708	0.362276	0.433972	0.480674	0.523977	0.555248	0.562977	0.577315
20	0.015077	0.0166812	0.0232864	0.02253	0.0130369	0.0183799	0.0159494	0.0232466	0.0162324	0.0237667	0.0225841	0.0093062	0.0400852	0.0338672	0.0380738	0.0483855	0.0606336	0.0559108	0.0597491	0.064986	0.0868648	0.0892789	0.121788	0.0987552	0.0827755	0.0984593	0.0997153	0.0994704	0.112149	0.104667	0.101617	0.0918871	0.132897	0.10799	0.0947293	0.0804682	0.0843684	0.0930579	0.083074	0.0661884	0.121685	0.0781589	0.0657861	0.0671566	0.0661337	0.0677809	0.0835773	0.0485898	0.0598438
21	0.015031	0.0102053	0.0179742	0.0179765	0.0205307	0.0250315	0.0217977	0.0304037	0.032456	0.0289798	0.0457189	0.0323406	0.043038	0.0485917	0.0377446	0.0606391	0.0313116	0.0347247	0.0459064	0.0447618	0.0493562	0.0791076	0.0526306	0.0543003	0.0440601	0.0388545	0.0582004	0.0778963	0.0674979	0.0572905	0.049657	0.0738582	0.0959068	0.068325	0.0756996	0.0798994	0.0674989	0.0630863	0.0621549	0.0580737	0.0497573	0.0496395	0.0609301	0.0683582	0.0818364	0.0718712	0.0852017	0.0858386	0.0855297
22	0.254948	0.346007	0.39571	0.417789	0.415199	0.429828	0.425305	0.425572	0.418268	0.408005	0.433755	0.431364	0.440671	0.433217	0.428023	0.40196	0.345173	0.329551	0.286258	0.251328	0.225419	0.216011	0.154928	0.139629	0.161599	0.117368	0.112356	0.104306	0.116024	0.111768	0.0983375	0.0828649	0.121722	0.121221	0.128759	0.14488	0.140559	0.130419	0.129946	0.135187	0.163144	0.173033	0.227748	0.291748	0.341447	0.409188	0.439519	0.462388	0.465786
23	0.0232789	0.0153644	0.019068	0.0125693	0.0186211	0.0194031	0.0200086	0.0214665	0.0243449	0.015515	0.0163901	0.0250849	0.0074151	0.0062557	0.0085039	0.016684	0.0224097	0.013516	0.0180258	0.0140965	0.0360185	0.0475967	0.0761312	0.091405	0.0963672	0.104311	0.113218	0.120614	0.149194	0.13821	0.130892	0.147269	0.155735	0.146695	0.150115	0.167889	0.150871	0.165208	0.182775	0.190681	0.239391	0.222396	0.226626	0.238396	0.229469	0.258083	0.248332	0.268792	0.278706
24	0.0142614	0.0122904	0.0117129	0.0167806	0.0036305	0.0063098	0.0092443	0.0068734	0.0131391	0.0141541	0.0103037	0.0030297	0.0145043	0.0099737	0.0252094	0.0389541	0.049994	0.071546	0.0924054	0.110305	0.140995	0.171549	0.167782	0.214786	0.208531	0.216945	0.24508	0.211083	0.218018	0.234067	0.230431	0.217995	0.22225	0.227842	0.221374	0.212922	0.241557	0.225965	0.20666	0.217916	0.218143	0.21763	0.232768	0.219474	0.232441	0.219068	0.21514	0.219124	0.221629
25	0.0066974	0	0	0	0.0133581	0	0	0.0135747	0	0	0.0266606	0	0.0198818	0.0169518	0	0	0.0073748	0.013051	0.0233743	0.0410922	0.0706454	0.160348	0.170482	0.210696	0.254498	0.240388	0.266484	0.290767	0.294121	0.25979	0.248575	0.229393	0.173097	0.194877	0.173295	0.11454	0.128296	0.0929146	0.0827623	0.0642505	0.050644	0.0586959	0.0256656	0.0211006	0.0513827	0.0480689	0.0455145	0.0408924	0.0294792
26	0.0049506	0.0086235	0.0052984	0.01239	0	0.0040432	0.003218	0.0105582	0.0230098	0.0282344	0.0593842	0.100632	0.125941	0.181768	0.207375	0.218784	0.220188	0.223867	0.180408	0.165731	0.152441	0.129803	0.112514	0.114144	0.088378	0.0926137	0.0723503	0.0493938	0.0776089	0.0607183	0.0567405	0.0430966	0.0768649	0.0554953	0.0687125	0.064265	0.0654593	0.0705814	0.0999046	0.101357	0.130132	0.13002	0.13755	0.158226	0.161312	0.200353	0.239308	0.273847	0.32079
27	0.00622	0.0030156	0.010236	0.0155505	0.0076795	0.0064767	0.0021583	0.0063589	0.0055676	0.0138283	0.0061435	0.0081689	0.0092381	0.0502362	0.0546094	0.10343	0.131423	0.133175	0.122774	0.109777	0.101145	0.0868456	0.0970483	0.0649761	0.0752569	0	0.0633388	0.0470322	0.043812	0.0456198	0.0460734	0.0360829	0.0457799	0.0211146	0.0195664	0.0397021	0.0314876	0.0486436	0.0481024	0.0559736	0.0408339	0.0362299	0.0489949	0.0385012	0.0449653	0.0506631	0.0580985	0.0702283	0.102316
28	0.024499	0.0162814	0.0302413	0.0224903	0.0280325	0.0140125	0.026596	0.0246911	0.0127966	0.0205626	0.0048677	0	0.0084882	0.0084954	0.0028712	0.0102577	0.0237758	0.0397316	0.0957776	0.124507	0.181414	0.197281	0.223174	0.252001	0.244509	0.242763	0.25802	0.242976	0.26776	0.295903	0.295994	0.302943	0.292942	0.284208	0.279544	0.298542	0.309924	0.318619	0.324745	0.313681	0.322128	0.314904	0.325058	0.320373	0.314395	0.327533	0.332228	0.331013	0.331962
29	0	0	0.0186412	0	0	0.0029642	0	0.0082866	0	0	0	0	0	0.0043599	0.0255213	0.0287932	0.0435785	0.0843424	0.145623	0.288905	0.360152	0.36658	0.395507	0.485755	0.420384	0.494419	0.48398	0.46378	0.465528	0.514225	0.495391	0.541107	0.537492	0.544369	0.566396	0.502246	0.539443	0.540532	0.551947	0.583816	0.588309	0.600223	0.573034	0.56801	0.571853	0.572824	0.601235	0.579173	0.609489
30	0.0239271	0.0335852	0.0321251	0.0252956	0.0295739	0.0280635	0.0316334	0.0143055	0.0338323	0.0301987	0.0410197	0.0349945	0.0550291	0.0492411	0.0522546	0.0830882	0.0887985	0.0992381	0.1209	0.121626	0.143115	0.126493	0.145988	0.168159	0.149064	0.188286	0.167164	0.198894	0.191611	0.185448	0.194302	0.218495	0.209525	0.210041	0.212592	0.188698	0.209133	0.211763	0.217434	0.238467	0.238268	0.28	0.270128	0.339396	0.352983	0.340035	0.349948	0.355882	0.361427
31	0.0119497	0.0062274	0.0210992	0.0121392	0.004089	0.0101888	0.0157595	0.0051617	0.0119111	0.0165612	0.0032132	0.0110234	0	0.0123063	0.0191068	0.0070378	0.0147536	0.0206883	0.0270962	0.0807522	0.133548	0.221199	0.317435	0.414209	0.522428	0.588114	0.645633	0.683824	0.73889	0.70262	0.732235	0.743966	0.740108	0.745755	0.726141	0.742915	0.73939	0.765117	0.759219	0.754965	0.743032	0.747831	0.73451	0.739656	0.749958	0.753818	0.742561	0.740097	0.747381
32	0.0268804	0.023049	0.0272793	0.0304913	0.0202625	0.0222169	0.0166512	0.0368449	0.0114145	0.010657	0.0380165	0.0226699	0.0043646	0.0173579	0.0199356	0.0255073	0.0234732	0.029325	0.0651423	0.105746	0.166559	0.272839	0.355583	0.427626	0.510831	0.564717	0.567418	0.620161	0.618514	0.619572	0.644598	0.631683	0.642915	0.615914	0.634953	0.639437	0.625341	0.608988	0.616082	0.598627	0.582342	0.585939	0.575674	0.58517	0.569214	0.573772	0.54695	0.552946	0.545874
33	0.0166766	0.0256847	0.0210012	0.013021	0.0063611	0.0132677	0.0185264	0.0203871	0.0123827	0.0077177	0.0237457	0	0.0229179	0.0137698	0.0117564	0.0041838	0.0270053	0.0393146	0.0589482	0.110012	0.193993	0.250842	0.344736	0.46164	0.482672	0.515665	0.5602	0.564016	0.584147	0.566518	0.580437	0.583875	0.581635	0.586785	0.577641	0.576433	0.589274	0.555728	0.569407	0.532318	0.536762	0.528542	0.52085	0.49235	0.479894	0.477586	0.468885	0.44742	0.440435
34	0.0144821	0.0029517	0.0032504	0	0.0028624	0.0021263	0	0	0.003978	0	0	0	0	0	0.0046154	0	0	0	0	0.0491273	0.106483	0.172296	0.234138	0.338153	0.39786	0.411127	0.448358	0.481769	0.492263	0.497608	0.515423	0.514512	0.494149	0.494689	0.489158	0.456842	0.4532	0.430768	0.418025	0.392504	0.367418	0.342116	0.326688	0.301399	0.281775	0.257385	0.239308	0.22269	0.206793
35	0.0235232	0.0299569	0.024501	0.0223012	0.0133994	0.0214883	0.0182123	0.0204946	0.0148425	0	0	0.0347853	0.0116846	0.0075536	0.0240569	0	0.0343728	0.0417858	0.0601725	0.132038	0.237462	0.331244	0.419099	0.522891	0.604239	0.633541	0.665525	0.674406	0.702827	0.727919	0.727585	0.753505	0.723668	0.7364	0.73964	0.723218	0.74806	0.748651	0.726349	0.720801	0.738808	0.713726	0.746781	0.697157	0.714496	0.725193	0.708907	0.718846	0.720051
36	0	0	0	0	0	0	0	0	0	0	0	0.0125052	6.3e-05	0	0.0086671	0	0.0076956	0.0065217	0	0.0308166	0.0580613	0.0845418	0.0929192	0.147616	0.1304	0.156094	0.173295	0.17159	0.187336	0.202559	0.212881	0.210461	0.211192	0.216248	0.198213	0.206469	0.234899	0.238298	0.221933	0.218968	0.209163	0.21805	0.232949	0.213186	0.20584	0.21245	0.204685	0.202029	0.207202
37	0.0589942	0.0585714	0.0662549	0.059481	0.0640919	0.0556903	0.0654015	0.0484108	0.0521919	0.0532405	0.0723035	0.0629783	0.0556993	0.0684237	0.064075	0.0552962	0.0416345	0.0670435	0.0660345	0.0605951	0.0695379	0.0696776	0.0626874	0.075614	0.0751224	0.0953292	0.0860741	0.095754	0.0616181	0.0663742	0.068701	0.0897809	0.0928141	0.069363	0.130458	0.100916	0.099003	0.0828825	0.0867132	0.0800213	0.104618	0.105103	0.11655	0.132316	0.195219	0.250757	0.318407	0.38543	0.431268
38	0	0	0	0	0	0	0	0	0	0	0	0	0	0	0	0	0	0	0	0	0.0294743	0.0761467	0.0864177	0.0938887	0.119981	0.151362	0.157174	0.187639	0.182117	0.194339	0.200644	0.187154	0.192376	0.184589	0.150901	0.163854	0.150906	0.156648	0.140594	0.144481	0.121015	0.124943	0.10531	0.0888964	0.0978448	0.101503	0.0846142	0.0888497	0.0767484
39	0	0	0	0	0	0	0	0	0	0	0	0	0	0	0	0	0	0.0026579	0.0241983	0.0582956	0.0776597	0.103488	0.115848	0.109772	0.159553	0.149197	0.158125	0.175444	0.18633	0.17095	0.190227	0.155287	0.185587	0.157286	0.167107	0.158951	0.144438	0.142956	0.114482	0.108078	0.092545	0.0975162	0.0746408	0.0538198	0.0582667	0.0496007	0.0477393	0.0637514	0.0466361
40	0.0050546	0	0	0	0.0008173	0	0	0	0	0	0.0103619	0.0046546	7.65e-05	0	0.0048763	0.0062244	0.014153	0.0508182	0.0340759	0.0424813	0.0580412	0.0815443	0.147154	0.147508	0.185567	0.18833	0.211582	0.184383	0.220268	0.20728	0.206363	0.210001	0.216424	0.25189	0.230124	0.177279	0.197967	0.181737	0.175607	0.169852	0.161209	0.162585	0.127837	0.161849	0.127899	0.128028	0.109586	0.112952	0.11595
41	0	0	0	0	0	0.0035001	0	0	0.001788	0.0067609	0	0.0176074	0	0.0115498	0.0021866	0.0077494	0.0234973	0.0058384	0.0281391	0.0266814	0.0380395	0.0493069	0.0652527	0.0407742	0.0723903	0.0807359	0.0845797	0.108561	0.100857	0.100714	0.125429	0.114559	0.116251	0.131414	0.125177	0.116149	0.137185	0.128958	0.109598	0.132962	0.141743	0.146619	0.148269	0.148306	0.163067	0.1683	0.162106	0.165104	0.182925
42	0.0394828	0.0273624	0.0379292	0.0318934	0.0302427	0.0523242	0.0325275	0.0385641	0.0393451	0.0298905	0.0405579	0.0591261	0.0447292	0.05531	0.0751649	0.0748791	0.0618298	0.064759	0.113077	0.126858	0.141626	0.199732	0.209385	0.252495	0.25335	0.270132	0.325202	0.326109	0.340934	0.305084	0.316239	0.374796	0.342708	0.341285	0.367901	0.358514	0.358263	0.37799	0.350416	0.355354	0.367421	0.37606	0.393685	0.374483	0.388392	0.371213	0.37347	0.37856	0.372033
43	0.018382	0.0304521	0.0382869	0.0298497	0.0272365	0.0301526	0.0344806	0.0340344	0.0235452	0.0321914	0.0203049	0.0271012	0.0289388	0.0345131	0.0338329	0.0235484	0.0231552	0.0431679	0.0698545	0.0874137	0.141355	0.22155	0.27074	0.323338	0.363347	0.419237	0.432254	0.459375	0.466611	0.470861	0.492727	0.469709	0.476365	0.473827	0.465352	0.472951	0.462383	0.471944	0.475126	0.482753	0.462955	0.459976	0.470969	0.453222	0.456296	0.462968	0.458966	0.463345	0.450864
44	0.0419035	0.0493777	0.0481517	0.0461938	0.0447347	0.0509085	0.0552644	0.0563104	0.0570627	0.0607939	0.070634	0.0726965	0.0740885	0.0582307	0.068415	0.0809242	0.0914717	0.103452	0.1406	0.181654	0.246655	0.324356	0.423796	0.497108	0.565019	0.613086	0.653789	0.66311	0.689162	0.681596	0.706822	0.685211	0.713655	0.679498	0.680983	0.687663	0.686169	0.675677	0.670265	0.656343	0.648092	0.6351	0.632644	0.622547	0.63556	0.610635	0.622495	0.610057	0.606607
45	0	0	0	0	0	0	0	0	0	0	0	0	0	0	0	0	0	0	0	0	0.0485929	0.0657225	0.116249	0.148509	0.173226	0.181105	0.265518	0.26488	0.310687	0.318669	0.32851	0.329089	0.321981	0.327857	0.256185	0.339797	0.336049	0.34268	0.33017	0.346481	0.337516	0.338319	0.339504	0.332134	0.356882	0.340091	0.300991	0.343915	0.317472
46	0.0116204	0.0069388	0.0141209	0.018554	0.0095053	0.0108785	0.0111201	0.0073065	0.0038021	0.0107167	0.0138344	0	0.0154939	0.0148605	0.0184636	0.0073884	0.008139	0.0296191	0.0153819	0.0307519	0.0769659	0.117539	0.155746	0.216937	0.236932	0.293186	0.329863	0.351151	0.377997	0.376729	0.402826	0.359119	0.415368	0.408034	0.407941	0.441412	0.412621	0.431874	0.416386	0.426972	0.400422	0.410339	0.409584	0.405139	0.417542	0.424866	0.41219	0.401053	0.405912
47	0	0	0	0	0	0	0	0	0	0	0	0	0	0	0	0	0	0	0	0	0	0	0	0	0	0	0	0	0	0.0239159	0.0307548	0.0635847	0.0614351	0.0726826	0.0864402	0.0871955	0.0980851	0.114845	0.12497	0.147633	0.134982	0.180855	0.203269	0.209134	0.216444	0.21506	0.223572	0.238869	0.253862
48	0.0556536	0.0759701	0.0974478	0.116641	0.135169	0.154226	0.159523	0.151059	0.194355	0.226696	0.246006	0.235376	0.21982	0.183029	0.144894	0.123395	0.116261	0.0839426	0.0802498	0.072398	0.0499615	0.0728814	0.0576822	0.0677758	0.0424259	0.0251938	0.0550187	0.0499335	0.0468552	0.0423084	0.0527549	0.0621712	0.0557482	0.045897	0.0511047	0.0567393	0.0273745	0.0398041	0.0586412	0.0794763	0.123964	0.208355	0.310947	0.426193	0.51867	0.574095	0.603112	0.649348	0.672291
49	0.131442	0.149887	0.180121	0.180764	0.180864	0.182004	0.182469	0.168882	0.171	0.202837	0.214873	0.207504	0.218869	0.195539	0.176949	0.127461	0.102911	0.0796683	0.0504133	0.0389111	0.0292909	0.0298529	0.0135432	0.0297682	0	0	0	0	0	0	0	0	0.0032096	0	0.0138995	0.0035238	0.0025079	0	0	0.0076465	0.0085044	0.0372201	0.0854578	0.210837	0.33862	0.451709	0.52652	0.577756	0.611547
50	0.296196	0.296727	0.291072	0.276096	0.269712	0.280232	0.275233	0.250649	0.290684	0.327535	0.344421	0.32522	0.295863	0.250292	0.207611	0.184637	0.156403	0.116196	0.107494	0.0599816	0.0744426	0.0511646	0.0431734	0.0509618	0.0593722	0.0389304	0.0381487	0.0487101	0.0371505	0.0346577	0.0424727	0.0369922	0.0376932	0.0443814	0.0492941	0.062814	0.0246596	0.0120222	0.0595125	0.101822	0.158034	0.28016	0.385184	0.461643	0.518236	0.554855	0.573062	0.595697	0.601983
51	0.33484	0.343778	0.342977	0.328718	0.307922	0.308098	0.307557	0.269157	0.296431	0.324087	0.331205	0.295017	0.274358	0.240732	0.205801	0.167634	0.131604	0.110223	0.070635	0.0581831	0.0291912	0.0512137	0.0438372	0.0471819	0.0392793	0.0259058	0.0220475	0.0300123	0.0317413	0.0081825	0.0188029	0.0037517	0.0482585	0.0355639	0.0298165	0.0247167	0.0145801	0.0204026	0.0321254	0.0547807	0.053984	0.189036	0.306066	0.39113	0.48768	0.513753	0.524495	0.572339	0.570321
52	0.364444	0.376957	0.376281	0.356148	0.328514	0.330076	0.31831	0.285232	0.32094	0.359141	0.375702	0.352186	0.325352	0.293288	0.259615	0.208587	0.168039	0.137662	0.0864819	0.0800129	0.0448894	0.0595039	0.0455023	0.0577617	0.034225	0.0159038	0.0224357	0.0280464	0.0249659	0.0007286	0.0110191	0	0.0354309	0.041788	0.0417364	0.0122371	0.0043081	0.0090937	0.0330091	0.071995	0.0808049	0.260618	0.37278	0.432894	0.505047	0.51776	0.513633	0.553357	0.544425
53	0.421405	0.452874	0.459774	0.461104	0.449952	0.439627	0.428737	0.424501	0.419453	0.424615	0.424047	0.425623	0.425486	0.407124	0.387619	0.353925	0.310441	0.296102	0.257358	0.237405	0.196978	0.167529	0.152917	0.128609	0.113256	0.0876277	0.083823	0.0830944	0.0944755	0.0802635	0.0903433	0.0756945	0.070651	0.0807206	0.085055	0.120901	0.0793046	0.0740171	0.0878726	0.0949579	0.13362	0.188626	0.263169	0.374231	0.444448	0.493026	0.527412	0.540297	0.546822
54	0.366961	0.41266	0.420398	0.418996	0.421773	0.418256	0.408789	0.415646	0.406628	0.391093	0.397306	0.409005	0.434744	0.380065	0.395175	0.366812	0.337111	0.351411	0.359028	0.308339	0.280045	0.265202	0.292091	0.255758	0.163528	0.216808	0.232683	0.212452	0.143565	0.148173	0.131084	0.14185	0.152368	0.176916	0.164833	0.196432	0.149381	0.196266	0.225577	0.285526	0.33046	0.349369	0.352057	0.363178	0.38856	0.373932	0.388544	0.39196	0.39399
55	0.106386	0.13189	0.177969	0.207724	0.215242	0.24046	0.227846	0.225785	0.262429	0.327072	0.342852	0.321396	0.311302	0.261316	0.219868	0.191214	0.157498	0.133457	0.0916446	0.0812976	0.0469939	0.0332031	0.0510795	0.0573994	0.0460052	0.031153	0.0611124	0.0136342	0.0181999	0.0254512	0.0165227	0.0457399	0.0066922	0.0208132	0	0.0424987	0.0336732	0.060752	0.0610455	0.123758	0.211188	0.33978	0.459446	0.570078	0.63041	0.685643	0.709003	0.748048	0.750166
56	0	0	0	0	0	0	0	0	0	0	0	0	0	0	0	0	0	0	0	0	0.0167386	0.0288152	0.0597238	0.072269	0.0884661	0.138282	0.165454	0.182847	0.19504	0.204687	0.203564	0.213554	0.210536	0.20273	0.220135	0.229602	0.223492	0.229508	0.232827	0.240005	0.244354	0.250057	0.265578	0.286481	0.286749	0.303299	0.290979	0.299676	0.301715
57	0.27425	0.294701	0.307125	0.280581	0.251232	0.25953	0.225152	0.208708	0.282094	0.338735	0.343475	0.337025	0.308538	0.272099	0.241748	0.201347	0.173149	0.131339	0.108914	0.0907705	0.0798476	0.0608849	0.0573385	0.0335168	0.0519739	0	0.0504077	0.0316543	0.0207864	0.0178897	0.0244748	0.0340419	0.0325168	0.029563	0.0234706	0.0377541	0.0293071	0.0362341	0.0552171	0.134848	0.217302	0.37479	0.468167	0.566419	0.598032	0.68315	0.693196	0.719948	0.736288
58	0.356928	0.389661	0.412939	0.414217	0.407436	0.410101	0.413735	0.385171	0.406852	0.430847	0.422449	0.422966	0.387334	0.35214	0.33806	0.288672	0.241941	0.223225	0.189473	0.151242	0.106124	0.117005	0.131485	0.104003	0.0502892	0.0656007	0.0677136	0.066283	0.0568998	0.0675003	0.0699552	0.0672636	0.0325858	0.0796928	0.08698	0.0708343	0.0560913	0.0447361	0.0606182	0.0823645	0.203944	0.268985	0.357448	0.422368	0.468667	0.488056	0.524763	0.519654	0.525213
59	0.283947	0.329352	0.347011	0.340457	0.31507	0.311431	0.308644	0.280452	0.291194	0.309134	0.313897	0.310342	0.328718	0.294468	0.255298	0.214375	0.173901	0.152907	0.121387	0.0863737	0.0858881	0.0323768	0.0335919	0.035842	0.0230466	0	0	0.0088046	0.0096139	0.0046171	0.0101067	0.0150157	0.0087129	0	0.0151401	0	0.0039578	0.0060336	0	0.0219763	0	0.0977997	0.196766	0.316034	0.439198	0.53712	0.58667	0.636734	0.65509
60	0	0	0	0	0	0	0	0	0	0	0	0	0	0	0	0	0	0	0	0	0	0.0440153	0.0754591	0.112875	0.165627	0.163257	0.164233	0.183397	0.199088	0.198675	0.208601	0.194264	0.201894	0.177369	0.177834	0.186222	0.198743	0.176999	0.153838	0.134082	0.12213	0.119272	0.12672	0.104768	0.103145	0.0898451	0.0796169	0.0641003	0.0690179
61	0.386974	0.451217	0.500452	0.48484	0.452199	0.455904	0.43947	0.436314	0.437217	0.451894	0.447812	0.476874	0.469405	0.464317	0.43162	0.399224	0.31227	0.267685	0.206101	0.2086	0.148416	0.084314	0.0720324	0.0882064	0.0433533	0.0626491	0.041937	0	0	0.0133293	0.0025084	0.0290221	0	0.0167192	0.0562331	0	0	0.0009081	0.0149485	0.0624813	0.113779	0.170423	0.309336	0.487596	0.67316	0.813932	0.931089	0.94651	1
62	0.177102	0.212128	0.225482	0.217594	0.20579	0.219308	0.211391	0.202004	0.235371	0.26543	0.28557	0.255555	0.25628	0.21337	0.186299	0.147035	0.144769	0.117467	0.103874	0.0753665	0.0922069	0.0545406	0.0542513	0.06936	0.0481676	0.0428901	0.0605183	0.050552	0.0623875	0.0340994	0.0130984	0.0170646	0.0645936	0.041394	0.0482259	0.0456208	0.0532577	0.0483338	0.0754603	0.116492	0.203061	0.272342	0.348006	0.394226	0.43299	0.482588	0.506433	0.502857	0.524904
63	0.61068	0.618225	0.643632	0.623553	0.596394	0.616842	0.59146	0.568396	0.615587	0.680057	0.695285	0.649174	0.607557	0.565725	0.497563	0.44379	0.372166	0.355821	0.305345	0.242728	0.194798	0.157358	0.121576	0.164482	0.0807437	0.100834	0.101742	0.0899277	0.110355	0.0532564	0.0566685	0.027982	0.0994244	0.0995225	0.097809	0.0872855	0.0863555	0.119522	0.11608	0.214285	0.431133	0.639406	0.77018	0.819265	0.843686	0.863828	0.875882	0.897409	0.903984
64	0	0	0	0	0	0	0	0	0	0	0	0.0106898	0	0	0	0	0	0	0	0.011785	0.01662	0	0.0071872	0.0241595	0.0211769	0.0227065	0.0279479	0.0025923	0.0271776	0.0013183	0.0181105	0.0231671	0	0.0198706	0.0158617	0.0188513	0	0.0200737	0.0228723	0	0.0196677	0.0053001	0.0139319	0.0124959	0	0	0.0052989	0.0043844	0.0033491
65	0.272283	0.287599	0.306816	0.305682	0.273284	0.280304	0.272022	0.23658	0.276445	0.337107	0.357196	0.328542	0.294332	0.246249	0.210501	0.163696	0.141656	0.12149	0.0764041	0.0540615	0.0237799	0.0475962	0.0229065	0.0046342	0.0211721	0	0.0031399	0.0252621	0	0.0126139	0.0076347	0	0.0087383	0	0.0177207	0.0105799	0.0177421	0.0127414	0.0110726	0.0630765	0.122426	0.29517	0.401951	0.464321	0.498165	0.546231	0.551847	0.576683	0.582755
66	0.18746	0.233135	0.275787	0.306131	0.318709	0.353922	0.345048	0.32774	0.360097	0.412295	0.42951	0.425359	0.392239	0.355002	0.320754	0.273265	0.232963	0.212265	0.187321	0.145114	0.107413	0.0951213	0.102281	0.0916997	0.0504804	0.0387077	0.0583145	0.0567962	0.0471667	0.0544053	0.0334243	0.0198709	0.0036707	0.0734192	0.0735471	0.049527	0.0652788	0.0417937	0.083386	0.160993	0.314735	0.461796	0.561558	0.617966	0.639363	0.675972	0.701086	0.717385	0.722305
67	0.132055	0.145888	0.166915	0.181882	0.19996	0.225048	0.24659	0.257862	0.289384	0.332032	0.364343	0.340044	0.340439	0.303608	0.267889	0.251082	0.217794	0.187629	0.151105	0.13054	0.127824	0.113616	0.134882	0.105591	0.10658	0.119029	0.0973428	0.119208	0.104095	0.117887	0.12091	0.110861	0.133072	0.106043	0.129723	0.120021	0.0989534	0.0976499	0.0907269	0.11698	0.155927	0.229098	0.316525	0.405442	0.474048	0.526527	0.545203	0.578185	0.601098
68	0.0959758	0.0936136	0.0908253	0.0957599	0.0823726	0.0851695	0.088604	0.0864507	0.0964007	0.112058	0.127622	0.153325	0.146965	0.151289	0.160921	0.15065	0.128793	0.118536	0.112965	0.0937649	0.0632052	0.0685835	0.0591403	0.0615753	0.070311	0.0180756	0.0412118	0.052759	0.0220706	0.0537009	0.0238099	0.0382043	0.0351649	0.0472262	0.0576813	0.0672764	0.0594008	0.0662764	0.0965852	0.139516	0.172194	0.288794	0.353368	0.409725	0.436472	0.463391	0.482163	0.48202	0.494797
69	0.0054143	0.0013798	0.0026655	0.0061639	0.0065589	0	0	0	0	0	0	0	0.0017391	0.0045513	0.0001327	0.0036229	0.0041834	0.0001842	0.0244066	0.049559	0.0852029	0.142476	0.168888	0.228123	0.264576	0.288697	0.299785	0.323325	0.30432	0.333924	0.306026	0.320265	0.28111	0.307598	0.28371	0.271042	0.25616	0.248753	0.234896	0.221168	0.213253	0.191237	0.195686	0.190694	0.147598	0.158491	0.141377	0.136477	0.131719
70	0.0063407	0.0003679	0	0	0.0050807	0	0.0036723	0.0029048	0.0019918	0.004693	0.0083849	0	0	0.0106335	0	0.0097282	0.0016349	0.0082116	0.0045512	0.019123	0.0299226	0.0455317	0.0521167	0.109899	0.140843	0.140367	0.189016	0.208144	0.21768	0.215842	0.226776	0.21669	0.225754	0.250193	0.198777	0.201103	0.174827	0.178473	0.174001	0.154887	0.156623	0.138596	0.142977	0.136175	0.138334	0.112011	0.115557	0.102601	0.106266
71	0	0	0	0	0	0	0	0	0	0	0	0	0	0	0	0	0	0	0	0	0	0.0602475	0.142323	0.214896	0.296521	0.34867	0.39242	0.401359	0.397051	0.430947	0.403095	0.417192	0.378037	0.421541	0.390674	0.429431	0.407462	0.42168	0.418541	0.407194	0.413479	0.379244	0.390168	0.363739	0.332993	0.316763	0.29164	0.289454	0.269226
72	0.0348987	0.0327258	0.0298891	0.0350824	0.0346186	0.0351949	0.0395078	0.0423073	0.0474611	0.0585338	0.0887409	0.103426	0.146148	0.170548	0.20525	0.244486	0.239052	0.26517	0.296093	0.301664	0.314063	0.3215	0.332134	0.341042	0.343779	0.361505	0.33712	0.339616	0.353801	0.328799	0.319158	0.297813	0.285227	0.26866	0.254394	0.230954	0.212021	0.194359	0.173665	0.170719	0.144519	0.143689	0.13893	0.120663	0.101567	0.104348	0.076199	0.0750405	0.0833444
73	0.237185	0.304465	0.335596	0.347959	0.320559	0.313295	0.29049	0.279837	0.2924	0.291471	0.30943	0.317748	0.315372	0.301347	0.279805	0.234351	0.201775	0.175679	0.156022	0.11973	0.0990526	0.0871578	0.0713759	0.0572312	0.0434935	0	0.0502829	0.0394773	0.0273116	0.0231689	0.0431569	0.0130258	0.0238999	0.0247062	0.0109942	0.0351632	0.0119588	0.0578257	0.0648723	0.103666	0.172132	0.275422	0.406584	0.520234	0.594809	0.656822	0.664018	0.675099	0.69872
74	0.0139219	0.0058088	0.0108717	0.0055191	0.0090182	0.007448	0.0057285	0.0113226	0	0.0080226	0.0008821	0.0075168	0.0058685	0	0.003853	0.0071363	0.0061353	0.0207352	0.037655	0.0610309	0.102968	0.160177	0.22451	0.274236	0.298376	0.331668	0.356149	0.366567	0.37371	0.372156	0.370751	0.362406	0.371587	0.375243	0.366932	0.396929	0.379983	0.387405	0.393716	0.392166	0.386331	0.396481	0.390782	0.390082	0.395992	0.401073	0.402679	0.404931	0.400089
75	0	0	0	0	0	0	0	0	0	0	0	0	0	0	0	0	0	0	0	0	0.0771752	0.136527	0.232848	0.399709	0.444011	0.573417	0.628217	0.641889	0.686335	0.710077	0.707588	0.703049	0.707141	0.745057	0.726585	0.761972	0.738996	0.736087	0.736006	0.712336	0.735588	0.732479	0.715879	0.731409	0.692761	0.711765	0.722352	0.717789	0.687036
76	0.0435161	0.0431189	0.0516973	0.0461468	0.0463983	0.0557218	0.0468274	0.0412576	0.0603403	0.0500568	0.0563024	0.0581416	0.0701501	0.0462309	0.0593635	0.0481799	0.0490848	0.0531619	0.0322336	0.0312542	0.041037	0.0387087	0.0595919	0.0401565	0.0412665	0.0323047	0.0361425	0.0404767	0.0626506	0.0520064	0.0501901	0.0186939	0.0784454	0.0691206	0.0717545	0.0687759	0.0835522	0.0808988	0.0679635	0.0819967	0.0939593	0.124483	0.162771	0.228907	0.264931	0.304501	0.343579	0.367387	0.375671
77	0.0311863	0.0158787	0.025321	0.02207	0.0199067	0.014104	0.0268003	0.024736	0.0205493	0.015002	0	0	0.000696667	0.0224283	0.0168737	0.012694	0.0136523	0.051861	0.0643033	0.068528	0.110614	0.162755	0.229672	0.276139	0.344903	0.360967	0.385278	0.366841	0.410333	0.401963	0.397596	0.395196	0.421988	0.433374	0.425861	0.42889	0.426354	0.430738	0.409119	0.398463	0.417563	0.424467	0.419626	0.415849	0.407703	0.429827	0.420479	0.424668	0.408651
78	0	0	0	0	0	0	0	0	0	0	0	0	0	0	0.0290247	0.0507929	0.112066	0.186891	0.289315	0.398516	0.494638	0.588193	0.620035	0.678798	0.66251	0.68524	0.68878	0.675225	0.702989	0.684201	0.697549	0.678294	0.697122	0.681736	0.705816	0.6837	0.699295	0.690379	0.686805	0.677361	0.688922	0.691814	0.688819	0.690048	0.679301	0.682508	0.668104	0.679248	0.679079
79	0.0520944	0.047104	0.0420828	0.0428942	0.0376144	0.0424549	0.0544012	0.0533912	0.0528072	0.0473972	0.0548132	0.0522254	0.0616203	0.0601819	0.0716822	0.0631782	0.0707202	0.067616	0.0863341	0.0906553	0.142245	0.147416	0.212932	0.268473	0.324691	0.370412	0.413952	0.441615	0.450573	0.444221	0.460909	0.464345	0.461983	0.469988	0.491602	0.484142	0.456023	0.459491	0.453682	0.460611	0.468915	0.4601	0.444734	0.433534	0.45121	0.439684	0.431279	0.445265	0.426912
80	0.0330348	0.0272427	0.0336025	0.0310566	0.0326223	0.0285554	0.0298472	0.0312648	0.0273279	0.0308654	0.0444145	0.0226507	0.0462621	0.0406798	0.0406629	0.0317313	0.0372957	0.0155782	0.0280067	0.0427825	0.0580354	0.0698681	0.0801099	0.113031	0.112621	0.162935	0.194742	0.216662	0.261891	0.263774	0.289917	0.218371	0.310859	0.30807	0.298757	0.323246	0.311841	0.315061	0.30288	0.324904	0.304492	0.325616	0.318573	0.327421	0.330217	0.329347	0.323028	0.307924	0.314257
81	0	0	0	0	0	0	0	0	0	0	0	0	0	0	0	0	0	0	0	0	0.0090231	0	0.0127813	0	0	0	0	0.0018752	0.0293277	0.0080211	0.0197586	0.0065127	0	0.0034479	0	0	0	0	0	0	0	0	0	0	0	0	0	0	0
82	0.0248436	0.0148422	0.0217403	0.0335357	0.028528	0.0194284	0.0298708	0.0156353	0.0117349	0.0102037	0.0308278	0.0247431	0.0149619	0.0239665	0.0198118	0.0313151	0.0138785	0.0488121	0.0434886	0.0400566	0.0443921	0.0722296	0.12867	0.110308	0.140791	0.176541	0.187092	0.203663	0.203876	0.225128	0.220042	0.234745	0.232125	0.23797	0.237337	0.244292	0.208914	0.18902	0.195622	0.188728	0.197457	0.188865	0.184642	0.164619	0.160696	0.16119	0.149754	0.157415	0.134063
83	0.005327	0.0168367	0.0094548	0.0175853	0.0194553	0.0129354	0.0186412	0.0088215	0.021898	0.0001184	0	0	0	0.018788	0.0027219	0.0210491	0.0009809	0.0078732	0	0.0309125	0.0389515	0.045935	0.0316687	0.0913832	0.117135	0.147871	0.155589	0.197518	0.173647	0.240404	0.246404	0.24569	0.244264	0.20836	0.222407	0.210859	0.226197	0.238795	0.23595	0.245362	0.269263	0.281449	0.286895	0.267015	0.277886	0.283139	0.267452	0.269649	0.280401
84	0.0288648	0.0341828	0.0261523	0.0275761	0.0239197	0.0285536	0.0217012	0.0326333	0.0244315	0.0110715	0.0017291	0.040032	0.0243889	0.0163014	0.0298335	0.0013001	0.0377298	0.0317172	0.0145232	0.0448022	0.0723041	0.115039	0.139113	0.227798	0.271203	0.330091	0.374016	0.3937	0.418924	0.440227	0.452516	0.463043	0.46942	0.469594	0.461178	0.460768	0.468935	0.477993	0.453141	0.452231	0.458751	0.436676	0.445258	0.420496	0.43005	0.422375	0.412117	0.404852	0.402796
85	0.0146768	0.0140077	0.0176728	0.0165909	0.0227925	0.0221316	0.0152751	0.0109683	0.0156691	0.0052042	0.0320029	0.0190786	0.0223811	0.012388	0.0297705	0.0106973	0.0313859	0.0282357	0.0274924	0.0363427	0.0991879	0.119857	0.201217	0.208607	0.230524	0.287952	0.296365	0.312364	0.367478	0.336194	0.33746	0.358415	0.351624	0.34786	0.261729	0.338684	0.314824	0.308472	0.303897	0.307573	0.269089	0.272902	0.258993	0.246511	0.247875	0.228773	0.181284	0.206204	0.184668
86	0.147418	0.169546	0.195164	0.18594	0.182992	0.219665	0.219711	0.263074	0.259887	0.270553	0.276934	0.256533	0.25357	0.269894	0.270438	0.270647	0.233047	0.201	0.163419	0.181892	0.15714	0.0716492	0.0577562	0.0668956	0.0457198	0.0395087	0.0187877	0	0	0	0	0	0	0	0	0	0	0	0	0	0.0060334	0.0261979	0.0916065	0.176777	0.267107	0.326934	0.377353	0.371621	0.421592
87	0.0927213	0.0982673	0.112668	0.115307	0.125263	0.132229	0.136714	0.143248	0.146902	0.156523	0.179921	0.168054	0.189541	0.174035	0.178509	0.186035	0.192905	0.174859	0.175032	0.159286	0.178044	0.163356	0.182813	0.164348	0.175253	0.173343	0.159068	0.166847	0.157664	0.175681	0.17784	0.188057	0.205232	0.177578	0.192124	0.188427	0.171048	0.171541	0.165319	0.189496	0.205543	0.237547	0.282396	0.316308	0.350288	0.375574	0.37648	0.390855	0.401343
88	0.0148314	0.0125227	0.0128205	0.0103383	0.0015591	0.0046094	0.0126525	0.0207214	0.0072658	0.0057759	0.0129592	0.0175733	0.0254007	0.0180989	0.0301918	0.0652852	0.0544388	0.0982918	0.126019	0.142692	0.17518	0.191057	0.221259	0.243811	0.23402	0.244303	0.243448	0.266723	0.257169	0.258109	0.265691	0.257225	0.25216	0.228235	0.207128	0.209957	0.197073	0.194899	0.200237	0.178335	0.157772	0.14983	0.14056	0.116051	0.108029	0.0785093	0.086496	0.0647202	0.0600231
89	0.0113851	0.0188546	0.00398729	0.0124739	0.00514186	0.007157	0.00898771	0	0	0	0	0	0.0149804	0	0	0	0	0	0	0.00409243	0	0.0134977	0.0574379	0.0739721	0.0197713	0.117451	0.17294	0.19598	0.193982	0.222659	0.201544	0.183698	0.200783	0.207482	0.228684	0.226281	0.228447	0.229739	0.23183	0.227761	0.237902	0.241144	0.213416	0.21695	0.192883	0.204727	0.190744	0.189463	0.182172
90	0	0	0	0	0	0	0	0	0	0	0	0	0	0	0	0	0.0093028	0.0146322	0.0138896	0.0139719	0.0186749	0.0433884	0.0418783	0.0434888	0.0513993	0.0561274	0.041137	0.0714135	0.0499565	0.0713333	0.0776415	0.0570571	0.0384345	0.0465259	0.0538021	0.0526263	0.0278559	0.0310373	0.0236123	0.044648	0.0293552	0.0314238	0.0162467	0.0268461	0.0121767	0.0103385	0.0076756	0	0.0200332
91	0.0233631	0.0292741	0.0259189	0.0242726	0.0277619	0.0224344	0.0290287	0.0293729	0.0192842	0.0264473	0.0281145	0.0202448	0.0116817	0.0230415	0.0111459	0.019641	0.0255619	0.0135427	0.0047451	0.018595	0.0234766	0.0135734	0.0494977	0.0970644	0.144507	0.230101	0.32243	0.413706	0.467458	0.513916	0.546055	0.547546	0.556383	0.543538	0.553556	0.557852	0.566417	0.570379	0.57938	0.570924	0.582676	0.572599	0.569768	0.571	0.576252	0.585478	0.579199	0.5734	0.577137
92	0.0021445	0.0024753	0	0	0	0	0	0.0023792	0.0031077	0	0	0	0	0	0.0015817	0	0	0	0	0	0	0	0.0138461	0.0311756	0.0220798	0.0207911	0.0330004	0.043349	0.0312918	0.0400487	0.0563199	0.0489722	0.0574261	0.0465752	0.0524857	0.0632982	0.0575549	0.0673316	0.0668635	0.0710545	0.080077	0.0904919	0.107599	0.117686	0.137526	0.149028	0.160811	0.14886	0.152792
93	0	0.0063529	0.0070623	0.0057585	0.0103505	0.0103593	0.00664	0.0105443	0.0075031	0	0.0071614	0.0022848	0	0.0062266	0.022459	0.0037008	0.0192239	0.0189289	0.050136	0.0894156	0.111709	0.145109	0.188473	0.2383	0.240551	0.271934	0.29629	0.296828	0.312189	0.328214	0.322228	0.313387	0.322563	0.308616	0.294419	0.307849	0.29894	0.317107	0.317422	0.319512	0.320703	0.314389	0.308971	0.304653	0.320534	0.318554	0.310263	0.311145	0.313157
94	0.032048	0.0292851	0.0297066	0.0320006	0.0404888	0.0247725	0.0326002	0.0239842	0.0265433	0.0269521	0.0319015	0.0526419	0.0240648	0.0406359	0.0222179	0.0392247	0.057166	0.021666	0.0503322	0.0492562	0.0908571	0.102583	0.176836	0.142702	0.168793	0.192661	0.188348	0.241018	0.236143	0.211677	0.23054	0.221747	0.260153	0.238551	0.263076	0.276066	0.258404	0.258684	0.249683	0.272405	0.292442	0.305134	0.299981	0.296727	0.333742	0.32656	0.326765	0.31955	0.315444
95	0.0166296	0.0122575	0.0073022	0.0101185	0.009642	0.00824185	0.0130839	0.018676	0.00992485	0.0118634	0.016158	0.0111728	0.0057205	0.0083312	0.00886655	0.00938265	0.0186619	0.0159655	0.0113873	0.0299084	0.0337865	0.0328752	0.0203211	0.014428	0.0463396	0.0375237	0.0299093	0.053362	0.0754883	0.0598064	0.0704842	0.0606691	0.0601829	0.0761119	0.0670954	0.0750531	0.0667136	0.0764409	0.0625205	0.0813558	0.0995555	0.119424	0.116924	0.137863	0.149176	0.165117	0.160706	0.185911	0.176175
96	0.0327929	0.010337	0.0258194	0.0200871	0.0084544	0.0125414	0.0097318	0.0060262	0.0269646	0.0148578	0.0253037	0.0188464	0.0302998	0.0038319	0.0222789	0.0293467	0.012766	0.0312989	0.0297215	0.0475028	0.0424558	0.0615621	0.0703357	0.0991514	0.0949046	0.0967578	0.137775	0.124548	0.153751	0.139852	0.146182	0.134732	0.153777	0.156022	0.139181	0.153302	0.154444	0.145199	0.153922	0.153226	0.15273	0.173866	0.172682	0.198867	0.174666	0.208977	0.223369	0.209576	0.212346
97	0.0258334	0.0288157	0.025418	0.0245406	0.0276316	0.0294222	0.0199263	0.0288324	0.0217299	0.0302127	0.013841	0.0275587	0.0278598	0.0250739	0.0388913	0.0382049	0.0290075	0.0453062	0.0474982	0.106719	0.123585	0.189844	0.263616	0.332879	0.405877	0.466865	0.516348	0.564261	0.590364	0.613902	0.610646	0.629391	0.628743	0.627398	0.636484	0.635797	0.623699	0.63718	0.636047	0.625002	0.627799	0.628163	0.628042	0.612254	0.611775	0.629642	0.618155	0.607465	0.606382
98	0.0236351	0.0283403	0.02783	0.0278232	0.0313761	0.0308731	0.0304676	0.0296977	0.0324626	0.0224977	0.0313859	0.0206662	0.0218953	0.0222574	0.0379886	0.0198534	0.0255305	0.0199504	0.0335825	0.0603869	0.0798134	0.121391	0.195754	0.300303	0.368622	0.455638	0.519208	0.574448	0.623135	0.634362	0.645248	0.642702	0.651044	0.639257	0.636572	0.632869	0.634831	0.639941	0.655666	0.649453	0.647239	0.639187	0.620663	0.62245	0.629027	0.624978	0.617088	0.609167	0.620262
99	0.0755551	0.0953655	0.133038	0.120903	0.123845	0.130073	0.121799	0.127334	0.131083	0.152517	0.164086	0.149848	0.154983	0.145825	0.133227	0.109574	0.106173	0.0941447	0.0582765	0.0659313	0.0573335	0.069383	0.0467156	0.0447371	0.0239424	0.0531733	0.0283104	0.0464241	0.0520382	0.0274042	0.0413129	0.0073263	0.0368792	0.0394641	0.0402207	0.0264365	0.0392001	0.0248674	0.0539163	0.0837466	0.15018	0.200057	0.271218	0.330809	0.39742	0.406772	0.435578	0.449462	0.463115
100	0.0319516	0.0288308	0.0256645	0.0316615	0.024194	0.0180364	0.0272752	0.0206879	0.0220099	0.0196869	0.0242589	0.0101426	0.0310996	0.0341293	0.0409838	0.0466229	0.0639283	0.0891775	0.136862	0.195886	0.260432	0.300902	0.34575	0.383827	0.435821	0.450107	0.455448	0.459436	0.484027	0.482403	0.485377	0.497889	0.487245	0.507883	0.512898	0.493859	0.485727	0.490875	0.483364	0.492071	0.472753	0.485115	0.464245	0.470563	0.468287	0.465088	0.469118	0.464034	0.464873
101	0	0	0.003299	0.0063234	0.0040922	0.0027562	0.0051475	0	0	0	0	0	0	0.0138021	0.045698	0.0846571	0.138637	0.19843	0.266796	0.290215	0.333067	0.352606	0.375037	0.36441	0.362164	0.376164	0.398974	0.369985	0.355669	0.375314	0.354859	0.37205	0.347888	0.368374	0.362152	0.395211	0.371604	0.355211	0.393827	0.390556	0.383678	0.390145	0.382976	0.37037	0.359229	0.360782	0.359016	0.363461	0.358306
102	0.0115622	0.0062007	0.0109729	0.0156587	0.0183269	0.0085459	0.0136077	0.0090734	0.0013645	0.0021062	0.0269495	0.0230059	0.0135356	0.0207687	0.0220519	0.0341652	0.0370683	0.0994838	0.0986783	0.110538	0.123324	0.186384	0.246582	0.218518	0.231859	0.225881	0.242991	0.246999	0.244753	0.234316	0.223437	0.239245	0.236888	0.256055	0.243482	0.24789	0.228051	0.196901	0.214814	0.203877	0.218813	0.204594	0.203862	0.1822	0.18581	0.179369	0.170428	0.175193	0.154826
103	0.0225591	0.026916	0.019941	0.017365	0.018255	0.0183561	0.0147333	0.0185945	0.0181392	0.020967	0.0274757	0.0311681	0.0216558	0.0192332	0.0243448	0.0187765	0.026571	0.048859	0.0365162	0.0525942	0.0682162	0.0998066	0.119279	0.169973	0.199289	0.233638	0.266261	0.275253	0.296414	0.307938	0.301493	0.313375	0.314336	0.330724	0.34601	0.348189	0.317715	0.332852	0.339018	0.353453	0.374074	0.371046	0.387472	0.399682	0.408872	0.408913	0.428519	0.429117	0.440711
104	0.584125	0.663017	0.691901	0.698406	0.69109	0.683296	0.67202	0.676007	0.6676	0.662871	0.656049	0.644266	0.62712	0.585301	0.543409	0.519509	0.471986	0.410763	0.377109	0.322392	0.301586	0.27253	0.242293	0.216165	0.180577	0.172803	0.14416	0.13292	0.15486	0.133095	0.14453	0.149708	0.132817	0.118932	0.150531	0.18373	0.213442	0.245497	0.248233	0.193566	0.192566	0.250943	0.360613	0.494755	0.624571	0.702647	0.743156	0.758919	0.780779
105	0.0281457	0.0235511	0.0309797	0.0211933	0.0078644	0.0210475	0.0067624	0.0153616	0.0107988	0.0097787	0.01944	0.0275832	0.0203354	0.0273037	0.0637476	0.0801048	0.101646	0.140261	0.182924	0.220312	0.239878	0.284877	0.294809	0.276455	0.284154	0.261694	0.245115	0.256115	0.238933	0.238856	0.247771	0.222124	0.192321	0.216345	0.199374	0.181978	0.183943	0.164057	0.14664	0.13429	0.119902	0.0898461	0.103221	0.0810471	0.0532379	0.0348452	0.0434628	0.0371238	0.0243066
106	0.030789	0.0294131	0.0300825	0.0298319	0.0309316	0.0329082	0.0297714	0.0338707	0.0340789	0.0296688	0.0342732	0.0325824	0.0419649	0.0397092	0.0346341	0.0502321	0.0355438	0.0577819	0.0619915	0.0988029	0.126957	0.163325	0.208387	0.26484	0.322621	0.380867	0.402036	0.421274	0.450401	0.435612	0.466639	0.450661	0.454595	0.475137	0.454796	0.450923	0.463687	0.460846	0.46333	0.468189	0.453342	0.471112	0.465918	0.470718	0.451035	0.467685	0.426049	0.452679	0.458297
107	0	7.43e-05	0	0.0078549	0.0036085	0.0085434	0.003698	0.002918	0.0015311	0.0122068	0.0325073	0.0456046	0.0790671	0.0859916	0.099461	0.103198	0.110984	0.112276	0.112893	0.119106	0.128372	0.141926	0.134761	0.124106	0.114329	0.117828	0.120905	0.12502	0.149795	0.136034	0.137143	0.116731	0.130623	0.137804	0.130344	0.127584	0.155421	0.146576	0.143972	0.141862	0.0955713	0.163423	0.176033	0.168424	0.163005	0.172463	0.172301	0.187863	0.173393
108	0.0703711	0.0690407	0.0686063	0.0703954	0.0717069	0.0669623	0.0625903	0.061688	0.0667427	0.0656113	0.0758215	0.0789479	0.0723631	0.0750203	0.0963288	0.0945498	0.104976	0.111001	0.13216	0.145288	0.139233	0.157503	0.176896	0.184044	0.194852	0.194767	0.181875	0.220126	0.206239	0.201543	0.206052	0.184073	0.190517	0.19096	0.193416	0.185551	0.167164	0.175651	0.181721	0.160216	0.143396	0.150679	0.162114	0.146147	0.147226	0.144946	0.141095	0.141624	0.136461
109	0.0070347	0.0206361	0.0311632	0.0357988	0.0511189	0.0595022	0.066892	0.0799808	0.0990033	0.114337	0.14583	0.167684	0.198084	0.223468	0.254557	0.265587	0.263366	0.260099	0.273413	0.28007	0.271951	0.268089	0.25466	0.27399	0.237445	0.24469	0.244059	0.226054	0.222165	0.229675	0.218883	0.191522	0.187243	0.163476	0.126366	0.129695	0.107186	0.117305	0.103752	0.0948031	0.0955448	0.0832038	0.0881497	0.0890799	0.116827	0.115503	0.116977	0.13849	0.156919
110	0	0	0	0	0.0042083	0.0046093	6.92e-05	0.0061466	0.0058604	0.0066848	0.0272583	0.0380652	0.0603164	0.100327	0.143465	0.153825	0.175259	0.185273	0.189632	0.208029	0.189009	0.178602	0.167423	0.193058	0.150775	0.150267	0.154314	0.130677	0.135824	0.132893	0.139945	0.0986049	0.109382	0.0852236	0.0562333	0.0713388	0.0624842	0.0760191	0.0622168	0.0556806	0.0560132	0.0509887	0.0548807	0.0519999	0.085626	0.0782722	0.0761306	0.100122	0.111812
111	0.0426484	0.0435876	0.0398813	0.0376126	0.0335397	0.0420008	0.0428197	0.0405813	0.0360521	0.040198	0.0474544	0.0410611	0.0481496	0.0391592	0.0581267	0.0664082	0.0570224	0.0784968	0.0987717	0.156525	0.180829	0.281964	0.399778	0.48349	0.552843	0.582823	0.642513	0.636015	0.63784	0.6471	0.661481	0.66395	0.661651	0.676782	0.666076	0.674075	0.644478	0.666801	0.654755	0.653512	0.660377	0.667538	0.662874	0.6642	0.661883	0.670187	0.668967	0.654923	0.667786
112	0.109356	0.115411	0.123694	0.125414	0.106278	0.114283	0.11266	0.103012	0.108551	0.137799	0.144453	0.145863	0.138323	0.114295	0.102619	0.0950373	0.0641052	0.0664375	0.0398716	0.0267539	0.0406729	0.0307252	0.0080112	0	0	0.0003854	0	0	0	0.0023137	0	0.0183624	0.0248188	0.0143179	0.0223469	0.0043482	0	0.0210934	0.0444708	0.108845	0.147585	0.272723	0.35922	0.427373	0.47605	0.496623	0.526128	0.546905	0.558011
113	0.0038875	0.0095986	0.0153282	0.0136323	0.012033	0.0221019	0.0161187	0.0243196	0.0206733	0.0364707	0.0396182	0.0432527	0.0516015	0.0528219	0.0536872	0.059791	0.0646504	0.0440584	0.0327252	0.0346905	0.0331584	0.0357623	0.0497591	0.0168638	0.0402145	0.0451482	0.0374744	0.0380318	0.0302172	0.0401133	0.0123778	0.0490083	0.0448072	0.0628037	0.0672608	0.0596286	0.0445553	0.0363122	0.0520405	0.106624	0.144924	0.203944	0.242817	0.310075	0.324601	0.359244	0.376968	0.392426	0.397334
114	0.044869	0.0416438	0.0418295	0.0351072	0.0497878	0.0474324	0.0479781	0.0562251	0.0667933	0.0773904	0.0791692	0.0986803	0.118389	0.129876	0.157137	0.156734	0.201634	0.220611	0.252711	0.301805	0.320748	0.354759	0.364114	0.399112	0.423712	0.369403	0.394673	0.4094	0.422821	0.42043	0.413066	0.39985	0.414378	0.41837	0.429901	0.401219	0.412278	0.43232	0.41447	0.423177	0.415212	0.41188	0.380394	0.399835	0.404176	0.412333	0.415218	0.41255	0.417438
115	0.033804	0.0268442	0.0313034	0.0290935	0.027851	0.0349577	0.0281086	0.0218632	0.0283008	0.0180464	0.0268296	0.0241983	0.0137868	0.0355447	0.0105866	0.0311377	0.0235271	0.0251785	0.0308377	0.0531892	0.0587619	0.0711878	0.101328	0.091146	0.11577	0.106563	0.122065	0.11054	0.134501	0.11676	0.12215	0.124576	0.124345	0.116523	0.0953215	0.0828874	0.0828008	0.0581977	0.0601317	0.0547037	0.004632	0.04325	0.0179537	0.044146	0.0248426	0.030205	0.0221508	0.0229395	0.0165867
116	0.003174	0	0	0.0021602	0	0.0026569	0	0	0	0	0.0120598	0	0	0.0084452	0.0080211	0.0155557	0.0243455	0.0402737	0.0650083	0.103006	0.128861	0.131281	0.206474	0.222221	0.273542	0.276846	0.310947	0.307932	0.313403	0.32158	0.326769	0.304849	0.313781	0.311866	0.317158	0.296203	0.296272	0.295406	0.293161	0.286694	0.267369	0.253898	0.267372	0.249296	0.25441	0.241657	0.237831	0.228773	0.231954
117	0.0111911	0.0233338	0.0112467	0.0220068	0.0124688	0.0145443	0.0378657	0.0057695	0.020335	0.0337755	0.0274144	0.0237517	0.0135208	0.0200558	0.0145566	0.0038643	0.0113863	0	0.0189238	0.0361012	0.0248704	0.0635378	0.0985361	0.138092	0.149879	0.192854	0.218759	0.179062	0.20531	0.199999	0.198324	0.208904	0.195861	0.171791	0.176062	0.13764	0.164382	0.126273	0.0897041	0.0885177	0.0082587	0.053736	0.0474453	0.0415643	0.0427221	0.0406445	0.0137766	0.023838	0.0302107
118	0.0710331	0.0747957	0.0740501	0.0757741	0.0770493	0.084817	0.0680328	0.0823934	0.0810066	0.0911836	0.0707009	0.0768018	0.0764689	0.0939198	0.109521	0.106358	0.110495	0.111574	0.125935	0.117648	0.146454	0.175062	0.199404	0.214556	0.293272	0.298709	0.342315	0.35938	0.325284	0.388203	0.362305	0.389517	0.340301	0.347816	0.343176	0.361306	0.344187	0.306904	0.305633	0.294184	0.26671	0.257094	0.243711	0.220406	0.210311	0.218106	0.197884	0.191721	0.197572
119	0.0489165	0.0686931	0.0716081	0.0768448	0.0872382	0.0919691	0.09275	0.100845	0.102568	0.111005	0.106582	0.101639	0.127707	0.118956	0.131469	0.129643	0.136799	0.146817	0.156881	0.158387	0.167062	0.181023	0.179753	0.168707	0.189599	0.185083	0.17026	0.17958	0.183154	0.159419	0.173223	0.15194	0.130963	0.131347	0.126227	0.130635	0.0908551	0.0835764	0.0680453	0.0686946	0.0514772	0.0502127	0.0503299	0.0377066	0.0405385	0.0337422	0.0345652	0.0371704	0.0392731
120	0.0254178	0.0261383	0.0095233	0.0152333	0.021165	0.015123	0.0300369	0.0081163	0.0129996	0.001849	0	0.0208482	0	0.0007042	0	0.0003948	0.0124213	0.0155165	0.0014836	0.0081939	0	0.0359	0.0502087	0.0895258	0.147413	0.215878	0.260054	0.324614	0.393059	0.40373	0.420994	0.426848	0.451614	0.453421	0.45316	0.457897	0.461809	0.456376	0.45652	0.441343	0.452078	0.458944	0.473621	0.443771	0.458059	0.458099	0.447839	0.453366	0.4283
121	0.0086285	0.0208545	0.017881	0.0134811	0.0122574	0.0025566	0.0135345	0.0133054	0.0124638	0.0073552	0.0075268	0.005172	0	0.0029939	0	0	0	0.000639	0.0081394	0.010672	0.0247376	0.0179932	0.0443414	0.0907858	0.138484	0.157434	0.211617	0.26296	0.283466	0.325284	0.368991	0.417442	0.415854	0.428457	0.421453	0.44116	0.452165	0.446299	0.463	0.46281	0.476439	0.48991	0.508304	0.526309	0.511612	0.519739	0.522743	0.524588	0.526709
122	0.0139498	0.0201688	0.0156417	0.0163989	0.0224329	0.0213662	0.0170385	0.0109524	0.0223826	0	0.0041539	0.001212	0.0086154	0.0054524	0.0052424	0.0167113	0.0053038	0.0101691	0	0.0290387	0.0446651	0.0798889	0.110352	0.205814	0.251275	0.326763	0.369122	0.428513	0.449715	0.465373	0.469677	0.47788	0.463442	0.459564	0.465941	0.464101	0.475532	0.475359	0.482792	0.486953	0.491687	0.495124	0.487451	0.484594	0.485482	0.505515	0.489483	0.49315	0.505118
123	0.0067658	0	0.0080291	0	0.0035251	0.0071451	0	0.0149861	0.0026643	0.0009152	0.0089421	0.0011207	0	0	0.0036998	0	0	0.0026308	0.0018736	0	0	0.0055147	0.0053122	0	0.0067089	0	0	0	0	0	0	0	0.0108729	0.0148525	0.0177752	0.0264281	0.0289967	0.0249941	0.0320406	0.087191	0.159085	0.249111	0.360503	0.454325	0.514942	0.58046	0.620827	0.641771	0.667162
124	0.0258905	0.0277332	0.0266641	0.032934	0.0165298	0.0333759	0.0300997	0.027866	0.0262258	0.0325579	0.0314279	0.0339603	0.0408991	0.0350871	0.0419006	0.0610487	0.063606	0.0690732	0.0581615	0.07534	0.077341	0.0756833	0.0810686	0.0791436	0.0639968	0.0565433	0.0769597	0.0761153	0.074084	0.0893353	0.0522359	0.0843621	0.0514818	0.0480564	0.0505148	0.0324112	0.0417974	0.0186715	0.0275725	0.0247174	0.0116675	0.0366859	0.0182585	0	0.0071786	0.0041655	0.015245	0.0226084	0.0138543
125	0	0.0136429	0.0147291	0	0.0093243	0.0128975	0.0148209	0.0246238	0.0017498	0.0092977	0.0170379	0.0094652	0.0048846	0.0077477	0	0.0032312	0.0106575	0.0105719	0.0060979	0.0107774	0.0082498	0.0142097	0.0662766	0.1091	0.160926	0.225136	0.267197	0.378797	0.42171	0.446386	0.46176	0.542134	0.518574	0.520512	0.500048	0.491961	0.518335	0.50822	0.51225	0.486111	0.505704	0.476841	0.486612	0.493672	0.47038	0.461066	0.469084	0.452131	0.451025
126	0.0057111	0.0153036	0.0209086	0.0103492	0.001314	0.0042806	0.012788	0.0101449	0.0103531	0.0040742	0.0010501	0.0131267	0.0041118	0.0091658	0	0.0142106	0.0164981	0.0177144	0.0093969	0.0123889	0.0066601	0.0263616	0.0540281	0.0272247	0.087877	0.153944	0.151333	0.17656	0.217474	0.172825	0.214815	0.205393	0.187509	0.183117	0.178131	0.19188	0.172675	0.186721	0.148403	0.170696	0.16079	0.143535	0.123725	0.109733	0.102083	0.0929711	0.078822	0.101857	0.087135
127	0.0053158	0.0089087	0.0081143	0.0106666	0.0103509	0.0075809	0.0084355	0	0.00923	0.0041215	0	0	0	0.0203588	0	0.0045115	0.0034133	0.0192185	0.0210419	0.027928	0.010397	0.0216836	0.0659614	0.114332	0.146221	0.207544	0.256695	0.314125	0.300711	0.36762	0.359665	0.379768	0.377196	0.379174	0.390056	0.406002	0.393489	0.40713	0.396991	0.396645	0.43591	0.388292	0.387995	0.38514	0.403691	0.39272	0.415104	0.394305	0.402335
128	0.0163052	0.0170713	0.0245071	0.0153907	0.0066073	0.0232829	0.0067581	0.0164965	0.0115183	0.0111831	0.0117623	0.0122866	0.00523	0.0084143	0.0239383	0.0223561	0.0142962	0.016782	0.0448798	0.0620818	0.0771992	0.125826	0.149967	0.149449	0.177418	0.176562	0.176732	0.194373	0.192087	0.198618	0.21682	0.190287	0.1574	0.18923	0.164857	0.152927	0.144372	0.134505	0.115712	0.108539	0.102311	0.0794699	0.0916276	0.0770639	0.0552572	0.0332188	0.0440255	0.0418705	0.0295838
129	0.0146986	0.0206904	0.022541	0.0199928	0.0185057	0.0197595	0.0246765	0.0248706	0.0232587	0.0208685	0.0224528	0.0266634	0.0268279	0.0185721	0.0439379	0.0342259	0.0311	0.054509	0.080523	0.0865945	0.114832	0.124355	0.154829	0.167999	0.212395	0.192012	0.219362	0.211416	0.208376	0.203646	0.208412	0.19594	0.208314	0.18777	0.187142	0.184415	0.129109	0.146037	0.125044	0.113244	0.10397	0.0875652	0.0945959	0.0880289	0.0653245	0.0548528	0.0596641	0.04917	0.0583893
130	0.012696	0.0188325	0.0171907	0.0147985	0.0160191	0.0104168	0.0103517	0.0124874	0.0129896	0.0082414	0.0021461	0.0003076	0.0102505	0.0109903	0.0257294	0.0129316	0.0444632	0.053369	0.0569412	0.082647	0.11973	0.154541	0.182761	0.233798	0.257715	0.28905	0.325143	0.335563	0.333917	0.335196	0.336591	0.366822	0.346858	0.344853	0.314473	0.334067	0.292028	0.288249	0.261024	0.24091	0.209541	0.19852	0.174753	0.162408	0.157855	0.126484	0.10826	0.110295	0.105402
131	0.027026	0.0228666	0.0239367	0.0252064	0.0164481	0.024385	0.0222694	0.0264933	0.0196668	0.0246429	0.0326596	0.0213082	0.0292258	0.0157147	0.0221508	0.0217752	0.0279499	0.0438478	0.043821	0.0619418	0.0908612	0.0989661	0.157772	0.168453	0.205997	0.236781	0.241966	0.263697	0.249935	0.276898	0.271662	0.273415	0.256679	0.231361	0.238809	0.227823	0.223812	0.210333	0.196881	0.199783	0.181609	0.172162	0.157469	0.152153	0.151322	0.136389	0.10879	0.128512	0.115875
132	0.0435604	0.0405677	0.0421066	0.0385298	0.0408647	0.0441877	0.0411647	0.0511977	0.0496624	0.0535207	0.0541025	0.0566311	0.0597431	0.0651308	0.0770725	0.0827812	0.0888713	0.117131	0.131096	0.153796	0.17371	0.214622	0.224505	0.240648	0.261065	0.256435	0.267948	0.274095	0.26975	0.269738	0.25927	0.252433	0.244206	0.243058	0.240642	0.225376	0.208651	0.186651	0.160439	0.158888	0.176215	0.133716	0.132422	0.124782	0.101152	0.103407	0.0961799	0.0919986	0.0927927
133	0.015256	0.0232373	0.0227543	0.0225062	0.0288755	0.0302732	0.0273539	0.0298868	0.0273969	0.0244969	0.0360936	0.0302432	0.030096	0.0444574	0.0688714	0.0670927	0.0875591	0.103832	0.153042	0.192	0.220783	0.253447	0.283592	0.32333	0.331976	0.348164	0.357934	0.375464	0.378345	0.390935	0.388153	0.374896	0.388965	0.361459	0.35119	0.351388	0.342415	0.344428	0.339945	0.318449	0.330557	0.296301	0.28569	0.267393	0.274613	0.263862	0.241514	0.236946	0.234866
134	0.0112364	0.016508	0.0111522	0.0177111	0.0111206	0.0117865	0.0058719	0.0147669	0.0128419	0.0076345	0.0139441	0.0203688	0.005793	0.0265199	0.0241263	0.0285508	0.0430641	0.0576716	0.064004	0.0835298	0.103699	0.115714	0.119391	0.152391	0.137207	0.154656	0.145375	0.121147	0.141077	0.12909	0.12546	0.11227	0.128439	0.108781	0.106639	0.0952719	0.0786783	0.0724494	0.0880761	0.0674173	0.0661034	0.0509348	0.0478426	0.0586935	0.0449243	0.0354124	0.0421797	0.0204206	0.0185403
135	0.0110971	0.0159405	0.0146333	0.0175601	0.0141021	0.0161226	0.0104427	0.0230455	0.0134852	0.0171122	0.022707	0.0163246	0.0253489	0.0201731	0.0324693	0.0370552	0.0397644	0.0232697	0.0390627	0.045189	0.074658	0.0903784	0.111357	0.113535	0.134426	0.146024	0.168689	0.175136	0.185603	0.209322	0.218348	0.200374	0.234174	0.242826	0.247217	0.228772	0.244195	0.251192	0.257261	0.264078	0.26654	0.290668	0.297874	0.297955	0.293381	0.295584	0.321499	0.322353	0.318515
136	0.0187972	0.023054	0.0190781	0.0205761	0.011398	0.0231192	0.0161723	0.018665	0.0215872	0.0245442	0.0248598	0.030518	0.0328027	0.0505771	0.0425009	0.0630432	0.0597738	0.0751159	0.0734529	0.0986732	0.137681	0.163481	0.197281	0.226859	0.271578	0.316149	0.354516	0.390956	0.413294	0.415801	0.418077	0.439299	0.451018	0.453493	0.431365	0.461806	0.440494	0.455333	0.442881	0.445454	0.45542	0.46348	0.454381	0.451861	0.446961	0.450325	0.434281	0.440032	0.440199
137	0.0062832	0.0113766	0.0040992	0.0133614	0.0015325	0.0031451	0.0010679	0.0019745	0.0013591	0	0	0	0	0	0	0	0	0.0058006	0	0.0195227	0.0556058	0.0861351	0.109412	0.168346	0.169777	0.195535	0.198693	0.179206	0.1962	0.190727	0.180288	0.159846	0.165084	0.13952	0.139409	0.117176	0.108749	0.0958549	0.109033	0.0848135	0.0874163	0.077778	0.0643551	0.0718952	0.047125	0.0403602	0.0415571	0.0243413	0.0334397
138	0.0603996	0.0583395	0.0590727	0.0677099	0.0630029	0.0666701	0.0550093	0.0725614	0.0738673	0.0743115	0.0724589	0.0877652	0.0917813	0.113565	0.082053	0.0870922	0.0608996	0.101513	0.0806085	0.105788	0.118631	0.141082	0.14162	0.164102	0.150587	0.144254	0.161236	0.171832	0.156938	0.182711	0.194138	0.197331	0.184221	0.193604	0.209193	0.179919	0.177427	0.161829	0.162535	0.176538	0.197338	0.219566	0.239863	0.279974	0.303861	0.318884	0.312566	0.332231	0.336335
139	0.0091295	0.016599	0.0128934	0.0056075	0.0219587	0.0131984	0.0115398	0.0161126	0.0275796	0.0079601	0.0156679	0.0263516	0.0099722	0.027103	0.0379945	0.0615959	0.0380636	0.0860634	0.116067	0.146999	0.21093	0.211584	0.264185	0.288888	0.326597	0.33589	0.343706	0.333128	0.385942	0.389827	0.359978	0.38678	0.372873	0.370505	0.331625	0.313533	0.288893	0.277306	0.255557	0.238743	0.24391	0.209156	0.175808	0.181701	0.137817	0.124962	0.100016	0.108417	0.110613
140	0.0239297	0.0168452	0.0231114	0.0227956	0.0220915	0.0243865	0.0258225	0.0262803	0.0277644	0.028179	0.037483	0.0277383	0.0443758	0.0314312	0.0370594	0.0565817	0.0652948	0.0641022	0.0878253	0.121919	0.166328	0.198477	0.227723	0.23339	0.27342	0.264437	0.264365	0.282859	0.266608	0.294965	0.293544	0.289927	0.291907	0.267269	0.27369	0.262475	0.252934	0.229325	0.219544	0.215068	0.179842	0.191523	0.183125	0.167621	0.157879	0.150344	0.121212	0.116286	0.119714
141	0	0.008635	0.0061598	0.0014046	0.0119774	0.0056513	0.0022073	0.0089485	0.0181856	0.0014784	0	0.0163933	0	0.0060787	0.0174703	0.0274506	0	0.0338334	0.0530087	0.0876425	0.16807	0.218129	0.284805	0.340936	0.41859	0.453284	0.479744	0.48888	0.542854	0.551192	0.52838	0.55051	0.565729	0.578165	0.539425	0.55069	0.544911	0.54788	0.552905	0.54987	0.563682	0.559176	0.541111	0.53881	0.53141	0.53089	0.529612	0.527653	0.52939
142	0.0042304	0.006481	0.0067801	0.0097216	0.0067175	0.0065772	0.015883	0.0036756	0.0107925	0.0104954	0	0.0062487	0.0222969	0.0117882	0.007166	0.0288019	0.0061802	0.0167496	0.0117038	0.0459033	0.0719144	0.106606	0.160162	0.203315	0.233633	0.264691	0.282089	0.298252	0.314895	0.317274	0.327354	0.350821	0.324739	0.328818	0.31241	0.319309	0.290941	0.327065	0.301219	0.315767	0.328284	0.284562	0.291427	0.27581	0.267504	0.270177	0.244359	0.261324	0.254007
143	0.0044469	0.0059527	0.003252	0.0001549	0.0126902	0.0083481	0	0.0154008	0.0099474	0.0061839	0.0381502	0.0144024	0.0323951	0.0386043	0.0291797	0.0470559	0.0607014	0.102665	0.127632	0.181393	0.238192	0.335482	0.416549	0.51003	0.610644	0.64288	0.675542	0.736178	0.762202	0.769126	0.739888	0.759499	0.803434	0.781313	0.785657	0.771818	0.803577	0.796552	0.779733	0.786535	0.781587	0.795281	0.780018	0.778383	0.765968	0.777699	0.768039	0.764662	0.743158
144	0.0177132	0.0236764	0.0188559	0.0182484	0.0145483	0.0125577	0.0220807	0.0177554	0.0139643	0.0204164	0.0279529	0.0296199	0.0265508	0.0106877	0.0137545	0.0241873	0.0315733	0.0102531	0.030616	0.0783548	0.0959812	0.160621	0.200471	0.310443	0.362683	0.42641	0.469659	0.472385	0.488025	0.527179	0.533635	0.533172	0.54763	0.516806	0.545813	0.529891	0.547049	0.543793	0.557797	0.541197	0.528112	0.536045	0.531745	0.506214	0.514916	0.526789	0.517806	0.533626	0.518333
145	0.0148593	0.0277499	0.0171728	0.0283752	0.0266994	0.0290185	0.0288534	0.0281244	0.0268441	0.0309115	0.0162975	0.0440012	0.0142107	0.0340455	0.0307567	0.0295433	0.0420271	0.0443594	0.0685042	0.0911935	0.118347	0.170758	0.205794	0.244428	0.289958	0.346031	0.366951	0.375246	0.391398	0.414257	0.420777	0.409863	0.40896	0.410959	0.406821	0.407773	0.434082	0.414952	0.39308	0.402613	0.416334	0.406295	0.396978	0.38936	0.393834	0.393945	0.387297	0.394181	0.390233
146	0.0241531	0.0251001	0.0194195	0.0146754	0.0183129	0.0197292	0.0238588	0.0263656	0.0217054	0.0279062	0.0243535	0.0482134	0.0587962	0.101782	0.141865	0.163592	0.230582	0.270254	0.328809	0.374333	0.416104	0.452774	0.451665	0.471974	0.465792	0.48998	0.497411	0.506462	0.502772	0.508792	0.518029	0.510076	0.510485	0.535594	0.535484	0.522705	0.52221	0.536437	0.528022	0.537348	0.52409	0.542007	0.531073	0.543735	0.541703	0.543716	0.534679	0.538402	0.543064
147	0.0559892	0.051677	0.048005	0.0504681	0.0482928	0.0581261	0.0558197	0.0459873	0.0509286	0.0482138	0.04004	0.0524068	0.0517336	0.0664638	0.0546526	0.0451429	0.0559954	0.0824034	0.05946	0.0876281	0.105689	0.085983	0.166221	0.160064	0.180336	0.205187	0.186586	0.230433	0.209786	0.237787	0.239749	0.237671	0.249996	0.262396	0.258927	0.240461	0.242069	0.2443	0.270578	0.295611	0.295626	0.333006	0.353415	0.359114	0.378056	0.373349	0.400132	0.400464	0.396226
148	0.075917	0.0832686	0.0753998	0.0809489	0.078576	0.0736746	0.0787939	0.0811348	0.0811778	0.0858549	0.0839529	0.0814136	0.0906739	0.0918828	0.100373	0.0850513	0.0949516	0.109075	0.128488	0.151407	0.19264	0.256684	0.342357	0.418415	0.517403	0.55967	0.589562	0.622528	0.628266	0.621862	0.643137	0.635381	0.643262	0.638667	0.665748	0.638941	0.633693	0.628573	0.636794	0.624522	0.619086	0.601594	0.606332	0.610423	0.606861	0.597821	0.584602	0.587725	0.572252
149	0.0214611	0.0146295	0.0132828	0.0149222	0.0127561	0.0171555	0.0189123	0.0254495	0.024149	0.0166335	0.0278788	0.019846	0.0308079	0.0368723	0.0410095	0.0589051	0.0868077	0.100402	0.109267	0.169715	0.241558	0.261255	0.315027	0.33729	0.389681	0.384969	0.415202	0.427633	0.459013	0.449709	0.44282	0.440511	0.418256	0.426833	0.400804	0.397209	0.372005	0.366372	0.346517	0.315791	0.309818	0.287881	0.267821	0.246074	0.227706	0.233209	0.202794	0.21412	0.198462
150	0.0137063	0.0201964	0.0147513	0.0179649	0.0162036	0.0106896	0.01666	0.0140669	0.0105166	0.0154777	0.0300649	0.0246986	0.0359371	0.0201055	0.0286467	0.0467502	0.0567508	0.0678728	0.0895707	0.151949	0.178321	0.227905	0.242967	0.304369	0.331627	0.357192	0.3748	0.365921	0.373155	0.389921	0.389971	0.397305	0.412339	0.373247	0.378989	0.360066	0.371179	0.356698	0.367938	0.342216	0.329755	0.315631	0.317113	0.289745	0.279265	0.286966	0.274525	0.278131	0.259512
151	0	0.0016877	0.0031655	0.0032926	0.0024656	0.0031572	0	0.0009781	0.0087876	0.0015334	0	0.009843	0	0.0137658	0.0094449	0	0.018889	0.014129	0.0309879	0.0631741	0.111343	0.18835	0.264005	0.329758	0.38643	0.421438	0.455084	0.467153	0.475751	0.484223	0.48309	0.480135	0.495224	0.483339	0.474048	0.461691	0.440196	0.43725	0.396985	0.38571	0.362584	0.337755	0.323624	0.29208	0.27676	0.242507	0.231625	0.214072	0.195539
152	0.0359927	0.041587	0.0436775	0.0352967	0.0460758	0.0444615	0.0390777	0.045929	0.04507	0.0337556	0.0369052	0.0557576	0.0615739	0.0461169	0.0593167	0.0952127	0.0994772	0.102305	0.162675	0.185162	0.207055	0.260008	0.279968	0.299023	0.214925	0.274106	0.322966	0.355179	0.315152	0.340958	0.271584	0.331748	0.341499	0.314811	0.326385	0.324862	0.295732	0.250968	0.280948	0.27456	0.304024	0.239739	0.237631	0.217616	0.203668	0.189524	0.186917	0.185036	0.17152
153	0.0114278	0.0145561	0.0174115	0.011821	0.0089116	0.0148185	0.0168944	0.0056721	0.0177112	0.0129013	0.0146214	0.0167433	0.0121239	0.0082528	0.0130478	0.024598	0.0340543	0.0339325	0.0475561	0.0767756	0.104874	0.157564	0.230894	0.283335	0.362096	0.431877	0.475796	0.503063	0.518918	0.518656	0.557152	0.532205	0.542113	0.526224	0.497298	0.476984	0.466481	0.439356	0.405722	0.389321	0.375248	0.354783	0.322649	0.282384	0.272249	0.264508	0.236835	0.246234	0.235009
154	0.0531172	0.0468262	0.0539423	0.0595709	0.0599752	0.0618022	0.0477498	0.0680881	0.0707523	0.0671632	0.0753072	0.0837154	0.0891908	0.11274	0.0854321	0.0941114	0.06942	0.109113	0.113793	0.128774	0.14723	0.202352	0.192186	0.243139	0.25541	0.266898	0.29858	0.31406	0.330493	0.34421	0.368718	0.352633	0.337709	0.359787	0.36446	0.342404	0.352716	0.335546	0.329903	0.331952	0.334278	0.333608	0.329457	0.329079	0.345178	0.346007	0.325163	0.337421	0.337538
155	0.0276828	0.0205987	0.0191263	0.0246044	0.0347574	0.0224	0.0320488	0.0331449	0.015972	0.0238588	0.0213313	0.0111999	0.0229362	0.0214802	0.0225698	0.0282345	0.0409576	0.036837	0.0849571	0.102608	0.148334	0.182742	0.284025	0.319513	0.365828	0.424624	0.462736	0.467429	0.475407	0.497582	0.510355	0.511269	0.513023	0.504479	0.486482	0.517165	0.49337	0.495917	0.490305	0.478268	0.463589	0.466593	0.464952	0.451144	0.446126	0.443854	0.45101	0.439263	0.432975
156	0.0213544	0.0152487	0.0105248	0.0166378	0.0233852	0.0094982	0.0252337	0.0181225	0.0055043	0.0143542	0.0062787	0	0.003876	0.0054368	0	0.0051107	0.0067893	0.012542	0.0484409	0.0694845	0.120091	0.146618	0.223172	0.264849	0.288333	0.319536	0.349129	0.338732	0.374898	0.384016	0.400788	0.395643	0.386438	0.371623	0.371031	0.386619	0.387116	0.379879	0.387898	0.368133	0.374649	0.359528	0.36878	0.362731	0.345608	0.350499	0.346408	0.34133	0.328792
157	0.0112256	0.0137113	0.0155456	0.0129337	0.0137701	0.0156549	0.0145681	0.0218429	0.0191269	0.0161978	0.0201071	0.0200044	0.0250137	0.022124	0.03114	0.0403478	0.0571361	0.0512711	0.0757559	0.085676	0.120845	0.138983	0.174436	0.180385	0.183059	0.206904	0.210419	0.221182	0.235663	0.239459	0.224835	0.209798	0.208265	0.187392	0.187444	0.164268	0.162929	0.144988	0.142327	0.11413	0.101127	0.100729	0.0918517	0.0848903	0.0675161	0.0644559	0.0613526	0.0632945	0.0614461
158	0.0255188	0.0321661	0.0252667	0.0377073	0.0339393	0.0383539	0.029336	0.031764	0.0337737	0.0374449	0.0233698	0.0503487	0.0214975	0.0450272	0.0392747	0.0499839	0.0678838	0.0732978	0.102939	0.125518	0.168423	0.219975	0.258715	0.279235	0.318777	0.350184	0.375015	0.390453	0.411002	0.426693	0.43814	0.430821	0.401612	0.41588	0.410677	0.405376	0.421744	0.393192	0.368578	0.365864	0.363414	0.348626	0.336144	0.315649	0.315503	0.300083	0.285193	0.275873	0.279389
159	0.0423861	0.0374929	0.046293	0.04049	0.0435067	0.0468782	0.0494167	0.0518687	0.0527873	0.0534282	0.0721553	0.053772	0.0791311	0.0649759	0.06398	0.0806613	0.0859757	0.0800981	0.082749	0.114693	0.169346	0.19752	0.259218	0.273745	0.321026	0.365765	0.373637	0.399194	0.412931	0.430111	0.453401	0.448301	0.47203	0.446007	0.479398	0.456958	0.462769	0.456521	0.438768	0.448633	0.43834	0.436335	0.438446	0.42917	0.436204	0.428147	0.403913	0.419121	0.42401
160	0.0305412	0.0304488	0.0211557	0.0117652	0.0200014	0.025168	0.0220762	0.0151144	0.0178881	0.0160443	0.007593	0	0.0123022	0.0120707	0.016217	0.010077	0.0189392	0.0322829	0.0653481	0.0876415	0.128892	0.163308	0.2092	0.218925	0.269433	0.260072	0.274708	0.300023	0.3073	0.286129	0.30215	0.279595	0.289846	0.280942	0.299556	0.285325	0.272336	0.267976	0.250599	0.233101	0.210643	0.206241	0.185085	0.152478	0.156841	0.146234	0.139966	0.144399	0.129592
161	0	0	0.0029293	0	0.0039898	0.0005376	0	0.0041464	0	0	0	0	0	0	0.0126261	0.0126002	0.0152613	0.0318292	0.0427505	0.0766106	0.110058	0.144977	0.188608	0.217602	0.233476	0.249483	0.266672	0.289779	0.280219	0.292016	0.296931	0.31876	0.298529	0.293128	0.299938	0.295554	0.276948	0.276973	0.282723	0.25873	0.255601	0.248286	0.257501	0.246839	0.215927	0.216467	0.189587	0.198739	0.185785
162	0	0	0	0	0	0	0	0	0	0	0	0	0	0	0	0	0	0	0	0.0195959	0.105883	0.152298	0.216152	0.280077	0.328163	0.371571	0.393905	0.428589	0.438136	0.440788	0.466754	0.464741	0.439521	0.439199	0.442429	0.432679	0.421016	0.422233	0.393043	0.37574	0.332956	0.340112	0.325475	0.299925	0.285704	0.245797	0.228999	0.219604	0.221585
163	0.0381044	0.0413	0.0389809	0.0362903	0.0396832	0.0402718	0.0397474	0.0388791	0.0432735	0.0449523	0.0544948	0.0509164	0.0576523	0.0661758	0.0635051	0.0750558	0.0728296	0.0817488	0.096945	0.117699	0.154824	0.217321	0.286656	0.367739	0.459562	0.523127	0.570295	0.613947	0.640556	0.654213	0.655249	0.697522	0.688258	0.67298	0.694631	0.673152	0.673046	0.650919	0.644474	0.642819	0.642559	0.627301	0.619794	0.606654	0.606144	0.598615	0.580396	0.578122	0.568536
164	0.0780323	0.0760597	0.0802096	0.090928	0.0777823	0.0857762	0.0814327	0.0920523	0.0951884	0.110497	0.11234	0.114911	0.13089	0.152219	0.164145	0.168159	0.187262	0.214832	0.239394	0.280411	0.306588	0.331864	0.371263	0.406062	0.396979	0.434704	0.437314	0.492274	0.490759	0.505455	0.499625	0.506203	0.518149	0.525503	0.564974	0.526313	0.539371	0.521501	0.541017	0.57838	0.554781	0.635445	0.687727	0.726714	0.718052	0.751961	0.746651	0.770313	0.772666
165	0.0360595	0.0383875	0.034689	0.0278765	0.0373525	0.0373685	0.0438805	0.07137	0.0960665	0.125431	0.159636	0.209761	0.259364	0.294021	0.356774	0.410462	0.451356	0.496005	0.526087	0.551812	0.593176	0.598355	0.623121	0.630842	0.647925	0.641537	0.66588	0.683994	0.682828	0.662826	0.656886	0.62722	0.642917	0.627315	0.609545	0.591193	0.562078	0.54939	0.511073	0.47194	0.424687	0.427297	0.407521	0.372256	0.353072	0.331755	0.306086	0.28761	0.279915
166	0.0565343	0.0528663	0.0477165	0.0451863	0.0559431	0.0519927	0.0507905	0.0538102	0.0581413	0.0586434	0.0599501	0.0591658	0.0654258	0.0747997	0.0738846	0.0970921	0.113898	0.147072	0.188027	0.216658	0.255255	0.303078	0.357524	0.357977	0.38432	0.388316	0.398845	0.40869	0.416185	0.406411	0.399081	0.424938	0.406419	0.399542	0.381994	0.372478	0.358639	0.320485	0.307337	0.285853	0.268522	0.245282	0.229952	0.219438	0.201472	0.198538	0.174599	0.15979	0.147527
167	0	0	0	0	0	0	0	0.0029018	0	0	0	0	0	0	0.007099	0.0098799	0.0287538	0.041007	0.0491219	0.104758	0.173601	0.198424	0.224842	0.279055	0.293394	0.29548	0.314736	0.330323	0.353699	0.338489	0.34612	0.338734	0.333519	0.331325	0.329741	0.317972	0.31008	0.30832	0.300093	0.294508	0.292438	0.272108	0.267775	0.263411	0.248161	0.252541	0.232984	0.237175	0.226504
168	0.0267318	0.0353213	0.0291934	0.0283024	0.0363437	0.0220779	0.0320948	0.0371566	0.0315841	0.0380247	0.0509134	0.0559307	0.0564588	0.0600888	0.0569906	0.0563718	0.0488506	0.0649071	0.0689641	0.0767134	0.0699218	0.0859901	0.0797918	0.0740116	0.104748	0.10351	0.0786718	0.10871	0.103637	0.0972895	0.116532	0.120514	0.119713	0.132551	0.116829	0.111924	0.0975895	0.0976035	0.089836	0.077234	0.12096	0.105521	0.112681	0.125382	0.12069	0.139981	0.138428	0.145575	0.139282
169	0	0.0019522	0	0	0	0	0	0	0	0	0	0	0	0	0.0119241	0.028339	0.0209886	0.0397756	0.0662807	0.0900215	0.148338	0.162794	0.200071	0.20635	0.26004	0.246374	0.270599	0.271228	0.288873	0.284585	0.296257	0.313763	0.301017	0.29621	0.313755	0.304913	0.296058	0.301005	0.30527	0.326678	0.307832	0.344349	0.348295	0.343689	0.3536	0.342952	0.349727	0.354206	0.362556
170	0	0	0.0026926	0	0.0207654	0.0140655	0.0262162	0.027853	0.0259242	0.0428102	0.0343927	0.0288154	0	0.0494547	0.0330599	0.0496119	0.0601063	0.0929055	0.0726876	0.100441	0.106417	0.125853	0.112758	0.147143	0.155706	0.127991	0.141869	0.139375	0.141232	0.151441	0.16276	0.156071	0.171744	0.202177	0.169747	0.172289	0.164135	0.174789	0.192982	0.182174	0.206937	0.205764	0.222285	0.232988	0.243886	0.227428	0.238055	0.236023	0.246112
171	0.183791	0.208586	0.204167	0.184968	0.173784	0.173016	0.159791	0.142071	0.157757	0.184119	0.181904	0.18094	0.163056	0.142025	0.129644	0.0982102	0.0839557	0.068985	0.0473702	0.0509976	0.0238786	0.0097323	0.0243709	0.0253406	0.0046415	0	0.0103825	0.0212461	0.0036148	0.0119219	0.0051088	0	0	0.0187944	0.003971	0.0007004	0.0185234	0.0023603	0.0423591	0.0846561	0.149057	0.213386	0.277247	0.335059	0.362917	0.415521	0.444132	0.453981	0.465623
172	0	0	0	0	0	0	0	0	0	0	0	0.0019182	0	0	0	0	0.0316815	0.0567091	0.112375	0.188521	0.223603	0.253037	0.277354	0.311503	0.297798	0.31984	0.310772	0.311766	0.325495	0.303098	0.329311	0.291251	0.312669	0.329203	0.321242	0.312879	0.304769	0.31748	0.322663	0.307965	0.319126	0.320006	0.315413	0.311213	0.303443	0.293392	0.295331	0.295393	0.29369
173	0	0	0	0	0	0	0	0	0	0	0	0	0	0	0	0	0	0	0.0015428	0.0102484	0.0249342	0	0.0331538	0.0001544	0.0474878	0.0047409	0	0.0052767	0	0	0	0	0	0	0.0182772	0	0	0.0121861	0	0	0	0	0	0	0.0054214	0.0082936	0	0.0027149	0.0069767
174	0	0	0	0	0	0	0	0	0	0	0	0	0	0	0	0	0	0	0.0101369	0.0346945	0.0594423	0.0880013	0.124915	0.137216	0.120176	0.152697	0.163936	0.167703	0.169774	0.190473	0.163814	0.171734	0.144614	0.171643	0.158678	0.174781	0.167778	0.160729	0.167232	0.151392	0.156734	0.151403	0.146781	0.15063	0.13311	0.116898	0.129513	0.120156	0.129351
175	0.0316143	0.0400138	0.0355537	0.0407204	0.0298093	0.0354009	0.0297804	0.0295364	0.0351004	0.0353609	0.0162588	0.0419582	0.0272766	0.030703	0.0411066	0.0585048	0.0578545	0.0605509	0.107237	0.14064	0.177589	0.194607	0.229879	0.250545	0.300308	0.280587	0.28023	0.311487	0.316102	0.310391	0.30222	0.32667	0.309255	0.29776	0.310475	0.308247	0.299735	0.321311	0.321099	0.317547	0.319429	0.311475	0.29876	0.324605	0.305457	0.337399	0.336105	0.318074	0.319955
176	0	0	0	0	0	0	0	0	0	0	0	0	0	0	0	0	0	0	0.0075283	0.0238829	0.0857016	0.136779	0.193846	0.23141	0.260334	0.30012	0.310284	0.316617	0.318321	0.312704	0.310443	0.309806	0.299558	0.291835	0.296878	0.294891	0.285692	0.28012	0.274867	0.262177	0.251753	0.236789	0.227622	0.231547	0.21292	0.204507	0.19468	0.196974	0.193278
177	0	0	0	0	0	0	0	0	0	0	0	0	0	0	0	0	9.11e-05	0	0	0.003512	0.0037186	0.0051036	0.0063175	0	0	0.0057313	0.0115719	0.0024403	0	0	0.0139145	0.0131368	0.0039923	0.0029657	0.0354516	0.0047055	0.0077681	0.022217	0.0164053	0.0173364	0.010781	0.044223	0.0493947	0.0927323	0.109296	0.128223	0.134971	0.141105	0.148857
178	0.0009874	0.0016795	0	0	0	0	0	0	0	0	0	0	0	0	0	0.0052089	0	0	0	0	0.023102	0.0143915	0.013906	0	0.0202862	0	0.0107891	0.0023776	0.0035148	0.0244879	0.016095	0.0323027	0.0307989	0.0135123	0.0302752	0.0106986	0.0147148	0.0253937	0.0212572	0.0480677	0.009501	0.0597886	0.0767156	0.0762084	0.0824665	0.0772262	0.0795903	0.0904629	0.115477
179	0	0	0	0	0	0	0	0	0	0	0	0	0	0	0	0	0	0.0150455	0.0451318	0.0810575	0.13036	0.199048	0.218516	0.29127	0.346773	0.381699	0.399854	0.41039	0.405579	0.432527	0.44963	0.435067	0.4321	0.417476	0.436473	0.447956	0.449313	0.434912	0.430025	0.423808	0.433214	0.448022	0.429134	0.430998	0.432012	0.418463	0.418592	0.419701	0.412682
180	0.0307775	0.034292	0.0285462	0.0346724	0.0188068	0.0229429	0.0164201	0.0192937	0.0209272	0.0119596	0.0126808	0.0128296	0	0.0078781	0	0	0	0.0004619	0	0	0	0	0	0	0	0	0	0	0	0	0	0	0	0	0	0	0	0	0.0009633	0	0.0187474	0.0339773	0.0667482	0.122351	0.162287	0.195545	0.23328	0.244415	0.264553
181	0.508718	0.544518	0.573261	0.572608	0.561861	0.545307	0.544719	0.536337	0.526918	0.520643	0.493598	0.49786	0.476647	0.43979	0.397769	0.366792	0.314548	0.290602	0.238985	0.217077	0.199379	0.162307	0.139558	0.15472	0.127266	0.106561	0.0572782	0.0725361	0.0610919	0.0721992	0.0902298	0.0746284	0.0365687	0.052711	0.0178591	0.0802089	0.145318	0.132542	0.0927412	0.102924	0.0880002	0.119972	0.196146	0.308447	0.431633	0.535773	0.58667	0.619085	0.624876
182	0.128015	0.144711	0.169528	0.183954	0.184174	0.19313	0.182782	0.187271	0.183347	0.178363	0.190391	0.180236	0.168677	0.165953	0.152415	0.144463	0.132144	0.120443	0.113863	0.111595	0.0901896	0.0643636	0.0995163	0.0600463	0.071774	0.0730055	0.0677886	0.0499111	0.0407395	0.0503163	0.0665667	0.0500891	0.0494059	0.0712534	0.0570453	0.0393786	0.0488816	0.056461	0.0772015	0.0778723	0.0692554	0.0710037	0.0934648	0.0869125	0.108285	0.124363	0.156864	0.18386	0.22844
183	0	0.0040614	0.007061	0.0049289	0	0	0	0	0.0004526	0	0	0.0031529	0	0	0	0.0035603	0.0002192	0.0111975	0.0303517	0.0581259	0.101514	0.148901	0.19967	0.243109	0.295533	0.324041	0.345192	0.372506	0.36171	0.393541	0.384972	0.381333	0.376807	0.383234	0.367898	0.372891	0.354207	0.3639	0.336414	0.346033	0.326045	0.311355	0.30748	0.288784	0.282781	0.259525	0.262284	0.246232	0.245567
184	0.0389045	0.0391763	0.0337332	0.0201995	0.0322347	0.0386322	0.031827	0.0270808	0.028079	0.023619	0.0306897	0.038152	0.0491175	0.0662818	0.0837423	0.106176	0.138417	0.18352	0.219555	0.275589	0.308046	0.334961	0.359883	0.414802	0.429282	0.458093	0.465028	0.494571	0.474351	0.514464	0.509582	0.502179	0.492434	0.506586	0.502818	0.498314	0.501107	0.504031	0.497209	0.491733	0.484824	0.465732	0.465642	0.451228	0.42492	0.437164	0.433637	0.425843	0.418939
185	0.0360475	0.0302462	0.0282163	0.0315318	0.0234227	0.0289483	0.0178787	0.024621	0.0195414	0.0236556	0.0308342	0.021485	0.0265465	0.0234905	0.0271656	0.0199945	0.026353	0.0521325	0.0787461	0.114728	0.156011	0.198119	0.271557	0.328838	0.370969	0.403192	0.416457	0.436941	0.448611	0.477054	0.468654	0.46803	0.453258	0.434806	0.428328	0.422457	0.402185	0.376725	0.361552	0.3536	0.311304	0.298565	0.271087	0.259724	0.255076	0.232455	0.216794	0.209088	0.196762
186	0.0017743	0.0003294	0.0018229	0.0037383	0	0	0	0	0	0	0	0	0	0	0	0.0019006	0	0.0047647	0.0175224	0.0353715	0.0810123	0.101849	0.131563	0.144717	0.189176	0.200395	0.219577	0.231778	0.238978	0.250411	0.257808	0.250575	0.231277	0.213686	0.205309	0.176794	0.158157	0.149195	0.132599	0.12121	0.0751766	0.0955924	0.0846344	0.0670702	0.0558973	0.046473	0.0338877	0.0362871	0.0434253
187	0.0283358	0.018637	0.0201263	0.027405	0.0175625	0.023073	0.0169243	0.0225156	0.0188202	0.0234545	0.022007	0.0188625	0.022895	0.0148402	0.020341	0.0110123	0.0090236	0.0361305	0.0472645	0.0686123	0.0926256	0.108901	0.162936	0.201843	0.244192	0.269087	0.286498	0.305911	0.307308	0.343076	0.334438	0.336349	0.319877	0.288347	0.281215	0.271508	0.243723	0.225674	0.208639	0.198572	0.171363	0.156209	0.137292	0.122453	0.118286	0.0996686	0.0884955	0.086895	0.0770217
188	0.0172024	0.0234861	0.0259752	0.0251738	0.0138165	0.0120415	0.0102931	0.0013041	0.0139563	0.0185767	0.0004892	0.0113659	0.0007592	0.0078533	0.0149525	0.0190811	0.0199305	0.0308387	0.0446369	0.0874737	0.149864	0.208144	0.25008	0.323527	0.370377	0.411473	0.431132	0.45862	0.462516	0.484021	0.479738	0.483677	0.465523	0.475145	0.459533	0.46278	0.446495	0.449121	0.413245	0.417341	0.404401	0.37743	0.37205	0.359097	0.354013	0.314503	0.3196	0.298004	0.297716
189	0.0097313	0.012859	0.0113705	0.0195803	0.0122488	0.0123215	0.0093598	0.0015309	0.0097251	0.0051068	0.0151888	0.0086473	0.0079452	0.0101808	0.0152882	0.0214705	0.0227059	0.0208619	0.0329161	0.0687155	0.0751605	0.102452	0.134484	0.125122	0.139539	0.147668	0.159852	0.16453	0.151289	0.161624	0.169794	0.157969	0.143776	0.138918	0.120169	0.123352	0.108695	0.0882295	0.0797444	0.0723824	0.0318944	0.0480239	0.0350151	0.0363309	0.0239399	0.0287745	0.0254482	0.0146109	0.0157446
190	0.0078332	0.008873	0.0044598	0	0.0026755	0.0091104	0.005261	0	0.0034411	0	0	0	0	0.0023199	0.0046613	0	0.0047932	0.0197283	0.0422053	0.0872177	0.129678	0.188776	0.276782	0.360831	0.409592	0.480579	0.503013	0.54262	0.537274	0.570153	0.555101	0.560244	0.553579	0.566215	0.554472	0.559632	0.572465	0.577731	0.576058	0.574955	0.589548	0.583779	0.585209	0.583284	0.570139	0.583464	0.59291	0.588577	0.588669
191	0.00096	0.0054129	0.0002465	0.0083119	0.00319	0	0	0	0.0048222	0	0	0.0101974	0	0	0	0.0031936	0	0.0140124	0.0454431	0.0688948	0.093942	0.120433	0.16657	0.175591	0.231702	0.241054	0.265531	0.282847	0.258138	0.295371	0.285346	0.264744	0.286015	0.289106	0.26994	0.279054	0.23892	0.254423	0.236848	0.228538	0.223218	0.204509	0.193014	0.180564	0.169134	0.160868	0.14628	0.154259	0.158425
192	0.0156956	0.0190099	0.0233329	0.0206829	0.0124036	0.0128306	0.0107639	0.00241557	0.0232009	0.0285417	0.0188874	0.0305251	0.0249016	0.0407686	0.0500499	0.0619667	0.0749963	0.101151	0.117826	0.156945	0.196603	0.229386	0.246453	0.302145	0.314387	0.316567	0.33662	0.346782	0.338119	0.362683	0.354924	0.333015	0.329854	0.335427	0.307006	0.309098	0.291803	0.28813	0.257531	0.257856	0.268646	0.213466	0.21794	0.194219	0.205347	0.173901	0.185955	0.168454	0.175218
193	0.0138783	0.0103153	0.0121612	0.0203308	0.0258155	0.0521074	0.0880983	0.135464	0.188366	0.231755	0.282734	0.303275	0.338301	0.351035	0.363631	0.354556	0.372481	0.347241	0.341436	0.319815	0.340741	0.320843	0.306064	0.308436	0.316086	0.283729	0.296738	0.291091	0.317544	0.285789	0.285711	0.266913	0.249623	0.254486	0.22366	0.210219	0.200728	0.180445	0.151936	0.130512	0.128327	0.100746	0.0846762	0.0643098	0.0485485	0.0507143	0.0308064	0.0413575	0.03033
194	0.0075964	0.0189252	0.0127637	0.0153454	0.0191395	0.0267567	0.0170987	0.019657	0.0185532	0.0216963	0.0050348	0.0253128	0	0.0187164	0.0134826	0.0116979	0.0289829	0.0164692	0.0297958	0.044219	0.0769422	0.113525	0.145833	0.191661	0.252964	0.296906	0.339416	0.365516	0.388873	0.414528	0.424426	0.418613	0.411139	0.414805	0.408457	0.416818	0.444968	0.432551	0.418282	0.421026	0.441766	0.433866	0.444927	0.424908	0.439832	0.44262	0.441064	0.435165	0.448938
195	0.0119514	0.0164064	0.0172027	0.0192228	0.0065447	0.0240172	0.0106555	0.0227795	0.0132697	0.019805	0.0212797	0.0102111	0.0109086	0.0147469	0.0227748	0.0256072	0.0148393	0.0246657	0.0242134	0.0440085	0.0793349	0.12644	0.178801	0.226221	0.282783	0.344008	0.365422	0.42421	0.428817	0.421599	0.420492	0.429531	0.44777	0.417088	0.412099	0.41801	0.385349	0.373982	0.367169	0.33276	0.326727	0.32131	0.302554	0.281172	0.276097	0.238992	0.197931	0.209677	0.202864
196	0.275534	0.321932	0.348907	0.371735	0.396802	0.416323	0.408593	0.410814	0.419942	0.425465	0.409233	0.402655	0.38629	0.377883	0.372459	0.337473	0.31162	0.294157	0.273312	0.233571	0.225858	0.222435	0.213464	0.167857	0.211329	0.1696	0.18473	0.170721	0.123335	0.176706	0.164119	0.191095	0.144979	0.157941	0.180213	0.1813	0.203424	0.19812	0.206364	0.165603	0.162721	0.183403	0.246157	0.3048	0.384134	0.459293	0.480948	0.507167	0.519651
197	0.117203	0.1455	0.17035	0.185963	0.213047	0.251344	0.273477	0.261521	0.292831	0.327618	0.321956	0.326487	0.311139	0.267744	0.235126	0.221305	0.173132	0.154775	0.141035	0.0939591	0.0683809	0.0823	0.0830216	0.0629061	0.046371	0.057578	0.0564017	0.0385806	0.0444739	0.0366692	0.0374116	0.0439335	0.0624629	0.0989523	0.0744603	0.0636185	0.0468779	0.0140755	0.10491	0.154127	0.217678	0.331884	0.403438	0.420515	0.460864	0.467822	0.487127	0.487687	0.484662
198	0.217128	0.264125	0.302869	0.323583	0.335668	0.36389	0.362149	0.365679	0.406463	0.45173	0.455152	0.453367	0.43515	0.405016	0.357574	0.325799	0.295027	0.272812	0.233466	0.208899	0.185274	0.161624	0.160213	0.132962	0.112761	0.0920925	0.132623	0.133985	0.119828	0.104775	0.10846	0.116094	0.136384	0.149896	0.164635	0.129588	0.101625	0.13463	0.21055	0.334589	0.434976	0.539675	0.580151	0.627859	0.62822	0.645416	0.658367	0.654629	0.655144
199	0	0	0	0	0	0	0	0	0	0	0	0	0	0	0	0	0	0	0	0	0	0	0	0	0.0124596	0	0.0597795	0.0627137	0.100557	0.0962396	0.088629	0.0840303	0.0827573	0.0639016	0.0915894	0.072319	0.0688899	0.0578045	0.0328101	0.0363724	0	0.0290025	0.0190398	0.0255536	0.0052186	0.0091784	0.000445	0	0.0085976
200	0.0065015	0.0081862	0.00984	0.0031829	0.0094712	0.0093189	0.0039598	0.0116674	0.0028979	0.0138707	0.0120721	0.0110405	0.0064869	0.014151	0.0104786	0.0206171	0.0196555	0.045835	0.0678827	0.119958	0.155023	0.207127	0.28098	0.314717	0.386279	0.41746	0.447823	0.446143	0.478714	0.478025	0.477496	0.483043	0.495563	0.492918	0.490565	0.48398	0.49728	0.490098	0.490084	0.496563	0.461435	0.483962	0.473281	0.488169	0.479838	0.480562	0.473813	0.472724	0.474183
201	0.360584	0.406814	0.418526	0.421006	0.417354	0.418538	0.416205	0.413794	0.414792	0.406475	0.403212	0.390686	0.367754	0.32713	0.300344	0.274481	0.247279	0.213796	0.196412	0.164454	0.16062	0.139263	0.128677	0.118301	0.127197	0.104355	0.109648	0.119556	0.103734	0.0832203	0.0938194	0.0958048	0.106119	0.0974021	0.121042	0.114963	0.11974	0.104743	0.0957079	0.0914019	0.0928238	0.109355	0.153762	0.254355	0.376206	0.464324	0.492951	0.537325	0.533134
202	0	0	0	0	0	0	0	0	0	0	0	0	0	0.0014018	0	0	0	0	0.0043546	0.0130189	0.0369015	0.0966455	0.164119	0.277633	0.376639	0.458484	0.537843	0.573794	0.607878	0.626238	0.623903	0.61037	0.660661	0.651952	0.645724	0.610592	0.648466	0.652598	0.632703	0.65886	0.649135	0.657527	0.645288	0.641245	0.64297	0.643738	0.637819	0.646722	0.639594
203	0.0109541	0.0096466	0.0094097	0.0195516	0.0022057	0.007675	0	0	0.0028644	0	0	0	0	0	0	0	0	0	0.001162	0	0.0020564	0.0071136	0.0261438	0.0615495	0.0931875	0.0855122	0.165166	0.18381	0.203716	0.213824	0.239911	0.231703	0.226846	0.23099	0.200426	0.223104	0.234562	0.255971	0.25197	0.256165	0.255328	0.268861	0.272226	0.2707	0.276521	0.274579	0.267211	0.26118	0.267814
204	0.0294819	0.0219702	0.0211863	0.0183137	0.0065555	0.0105954	0.0069602	0.0019591	0	0	0	0	0	0	0	0.0137461	0	0.0045928	0.0090743	0.0172744	0.0476447	0.0240538	0.0077574	0	0	0	0	0	0	0.0164382	0.010896	0.0194659	0.0041968	0	0	0	0	0	0	0.0174669	0	0.0133535	0.0234844	0.0072845	0.0111206	0	0	0	0.0201897
205	0.0504243	0.0502657	0.0406416	0.0442281	0.0471507	0.0356105	0.0353693	0.036197	0.032596	0.0329861	0.0180916	0.0241557	0.0296747	0.0176858	0.0188959	0.0214796	0.0318076	0.0148762	0.0329949	0.0117138	0.007843	0.030871	0	0.0152722	0.0110145	0.0144897	0.0109554	0.0130026	0	0.0108174	0.0039569	0	0	0	0.0123912	0	0	0.0078169	0	0.007001	0.0107055	0.0166944	0.0132066	0	0.0077675	0	0	0.0038415	0
206	0.0143053	0.0096724	0.0111977	0.0124541	0	0.0049606	0	0	0	0	0	0	0	0	0	0	0	0	0	0	0	0	0	0	0	0	0	0	0	0	0	0	0	0	0	0	0	0	0	0	0	0	0	0	0	0	0	0	0
207	0.0180804	0.0149773	0.0331001	0.0116799	0.0193475	0.0222676	0.0207396	0.0359313	0.0148244	0.0136932	0.0193978	0.0022007	0.0220658	0.0223981	0.0267994	0.0092053	0.0329651	0.0237737	0.0147797	0.0224814	0.0297643	0.0483714	0.0434279	0.0479681	0.0457506	0.0837948	0.0705447	0.0880319	0.0853071	0.0775549	0.0862454	0.0525611	0.0944872	0.0897284	0.0882341	0.0780229	0.0801777	0.0825123	0.0949077	0.11496	0.128296	0.125921	0.127688	0.138153	0.159014	0.143453	0.143339	0.158909	0.160639
208	0.0290103	0.021477	0.0198399	0.0191526	0.0071777	0.0129704	0.0083954	0.0009261	0	0.0025257	0	0	0	0	0.0014912	0.0173807	0	0.0010122	0	0.0090018	0.0400982	0.0205487	0.0051805	0	0.0023038	0.0006838	0	0	0	0.0152597	0.0003755	0.0079501	0	0	0	0	0	0	0	0	0	0	0	0	0	0	0	0	0.0033654
209	0.0515924	0.0519674	0.0456859	0.0348687	0.0451026	0.0451463	0.0357896	0.03621	0.0376056	0.0294307	0.0287333	0.0346139	0.0408006	0.0438677	0.0581619	0.0587299	0.0750237	0.103101	0.130034	0.174342	0.191457	0.226409	0.266992	0.287709	0.277527	0.308161	0.313122	0.330339	0.310413	0.332054	0.316602	0.305081	0.288683	0.314981	0.304202	0.295763	0.315557	0.296938	0.293969	0.286686	0.278743	0.264994	0.251969	0.244099	0.222015	0.223733	0.226864	0.207754	0.193011
210	0.296067	0.344389	0.39598	0.45468	0.482744	0.504714	0.498237	0.497563	0.504043	0.491945	0.489373	0.467524	0.44828	0.425335	0.408249	0.371511	0.337955	0.307312	0.283501	0.258486	0.236596	0.216021	0.187443	0.173953	0.151945	0.109661	0.144173	0.129595	0.11962	0.124218	0.133079	0.118025	0.107783	0.0897728	0.0818128	0.133134	0.130466	0.180956	0.173335	0.156362	0.148518	0.185037	0.254255	0.332143	0.416967	0.466622	0.481058	0.483971	0.497154
211	0.0486612	0.0455635	0.0449567	0.0374079	0.0421173	0.0436742	0.0421902	0.0278758	0.0279993	0.0347643	0.0270267	0.0409852	0.0275183	0.0366933	0.0352151	0.0417839	0.038551	0.0459282	0.046053	0.0528605	0.0949246	0.120994	0.173029	0.217529	0.284989	0.341852	0.417494	0.475505	0.50342	0.546329	0.545943	0.569444	0.565209	0.553758	0.582657	0.586626	0.583405	0.60885	0.608192	0.595408	0.524234	0.602829	0.634617	0.59206	0.624333	0.618303	0.61123	0.614194	0.620531
212	0.00472096	0.00380291	0.00559352	0	0.00249187	0.00371826	0.00169991	0.00891191	0.000825783	0	0	0	0	0.00361765	0.00394309	0.015444	0.0241841	0.0360637	0.0780534	0.120952	0.19933	0.306247	0.393469	0.472367	0.522847	0.574852	0.602496	0.621295	0.625711	0.632416	0.633055	0.632324	0.638612	0.623745	0.633512	0.626644	0.61325	0.619414	0.617693	0.613213	0.588796	0.593779	0.584403	0.573591	0.55892	0.554622	0.54708	0.551506	0.552247
213	0.0175427	0.0156122	0.0136783	0.0172566	0.0155412	0.010204	0.0141	0.0135385	0.0132086	0.0198902	0.0153425	0.0092332	0.0086119	0.0180507	0.0066638	0.0120759	0.0200057	0.0287352	0.0406739	0.0732497	0.133741	0.21782	0.320151	0.395581	0.470956	0.532864	0.574725	0.594265	0.61168	0.624453	0.626192	0.625225	0.628077	0.631136	0.637378	0.637731	0.620631	0.637454	0.645094	0.636919	0.6552	0.639745	0.641915	0.652247	0.641838	0.645222	0.637054	0.63792	0.643121
214	0	0	0	0.0023594	0	0	0.0027465	0	0	0	0	0	0.0100074	0	0	0.01142	0	0	0	0.0102864	0.0273371	0.037231	0.0843439	0.103997	0.14647	0.181313	0.211591	0.255709	0.270522	0.291118	0.305481	0.33611	0.312953	0.345411	0.334876	0.33691	0.323469	0.352126	0.337241	0.362966	0.347807	0.341283	0.360352	0.359751	0.354884	0.358517	0.34648	0.366957	0.361317
215	0.493698	0.494048	0.493964	0.467313	0.446878	0.440762	0.418305	0.402055	0.444989	0.463868	0.457371	0.45232	0.433108	0.405354	0.371383	0.316313	0.289623	0.241672	0.194191	0.149796	0.121284	0.106821	0.0712778	0.0503678	0.0293579	0.014973	0.0196219	0.0268447	0	0.0019927	0	0	0.0017048	0.0430686	0.0206252	0.0143783	0.0019647	0.0464089	0.094896	0.207384	0.318014	0.418732	0.525446	0.595645	0.656015	0.665959	0.705904	0.720411	0.735254
216	0.0030562	0	0.0051572	0.0086396	0	0	0	0	0	0.003695	0	0.0034169	0.0133331	0	0.0100464	0.002757	0.0102698	0.0090879	0.0212394	0.0093259	0.0039229	0.0207577	0.0475417	0.0133292	0.0356743	0.0594943	0.0726117	0.107951	0.0804863	0.126667	0.12985	0.169633	0.198831	0.189867	0.2045	0.220126	0.251416	0.2528	0.248335	0.264112	0.281838	0.293623	0.296884	0.304339	0.333279	0.337029	0.343112	0.354237	0.348672
217	0.0034152	0.0106927	0.0110559	0.008661	0.0153865	0.0093373	0.0046918	0.004772	0.0079856	0.0128791	0.0092452	0.0069116	0.0066537	0.0119497	0.0096087	0.0138645	0.0073747	0.0203487	0.0239309	0.0337128	0.0532696	0.0907965	0.131346	0.196671	0.263179	0.308465	0.350768	0.388499	0.427401	0.424738	0.427511	0.435273	0.468256	0.465481	0.457693	0.458628	0.463901	0.481494	0.492613	0.493488	0.488622	0.49762	0.507438	0.502213	0.501038	0.510656	0.513013	0.513829	0.512757
218	0	0.0004823	0	0.0053212	0	0.0011938	0	0	0	0	0	0.0042629	0	0.006285	0.0007857	0.0085292	0.0108725	0.0390999	0.0251056	0.0575887	0.0965505	0.132806	0.167985	0.246248	0.274067	0.325583	0.364816	0.379642	0.421984	0.424366	0.43273	0.426867	0.441315	0.447424	0.443622	0.43878	0.445478	0.451946	0.460262	0.453791	0.463545	0.468047	0.46046	0.464151	0.467691	0.459361	0.463355	0.457507	0.461078
219	0.036385	0.0371159	0.0497399	0.033286	0.042283	0.0409819	0.0387405	0.0544938	0.0375813	0.0341614	0.048334	0.0223206	0.045328	0.0463832	0.0450109	0.0364679	0.0525237	0.0491813	0.0330672	0.0526263	0.0601873	0.0838188	0.0767681	0.100872	0.0927596	0.139522	0.135229	0.164122	0.1685	0.1658	0.185039	0.172633	0.194696	0.194214	0.198678	0.207749	0.189419	0.199111	0.207022	0.218113	0.254486	0.23307	0.245948	0.255028	0.277336	0.265816	0.270609	0.287548	0.291519
220	0.147787	0.178182	0.202664	0.212266	0.218122	0.227617	0.22768	0.227245	0.244601	0.265646	0.258092	0.257283	0.262247	0.223765	0.213869	0.185096	0.159947	0.138195	0.122156	0.0983026	0.0758479	0.0700197	0.0832543	0.0367839	0.0208769	0.0357102	0.0215183	0.0530693	0.0034581	0.0121772	0.0266529	0.0374257	0.043461	0.0131354	0.0286984	0.0167221	0.0516081	0.0565935	0.0470234	0.0357988	0.0441271	0.0590478	0.0929779	0.158489	0.245977	0.320297	0.364276	0.404933	0.416225
221	0.269129	0.309384	0.339871	0.350422	0.362059	0.371828	0.388658	0.372999	0.404216	0.430704	0.422958	0.435716	0.408488	0.374517	0.322029	0.28836	0.233927	0.198266	0.152423	0.136962	0.119804	0.106357	0.0834699	0.0885566	0.070356	0.0528692	0.0243791	0.0420469	0.0271011	0.0392605	0.0437061	0.0400092	0.0031841	0.0196367	0.0463121	0.0439343	0.0829286	0.0577478	0.0566702	0.0823178	0.066457	0.100237	0.168981	0.27156	0.392247	0.500044	0.55494	0.597262	0.621762
222	0.017708	0.0182482	0.0142586	0.0054224	0.0185491	0.021682	0.0144296	0.0129374	0.011893	0.0115032	0.0034427	0.0127193	0.0117338	0.0239758	0.0497127	0.0910303	0.147596	0.223679	0.304954	0.38119	0.422785	0.446287	0.469172	0.49348	0.483183	0.507488	0.499322	0.519134	0.483844	0.520182	0.504876	0.504417	0.47884	0.49593	0.496063	0.500938	0.499362	0.501515	0.499975	0.497267	0.508792	0.49552	0.485573	0.486936	0.472461	0.484901	0.488906	0.486535	0.483002
223	0	0	0	0.0060017	0	0	0	0	0	0	0	0	0	0	0.0275632	0.066881	0.140658	0.221802	0.305862	0.383054	0.444125	0.482017	0.504289	0.491994	0.49907	0.488793	0.515389	0.522735	0.510309	0.526648	0.522925	0.51932	0.521314	0.52135	0.475916	0.502322	0.531992	0.527914	0.526804	0.524716	0.511914	0.524655	0.524369	0.525075	0.526856	0.522809	0.509148	0.500491	0.506531
224	0.321796	0.353668	0.373549	0.373678	0.347101	0.352798	0.371629	0.371942	0.408103	0.431875	0.462508	0.433578	0.41806	0.407766	0.356708	0.315133	0.260824	0.223611	0.168127	0.13689	0.10815	0.115014	0.107264	0.0755007	0.0675735	0.0117598	0.0535053	0.0681417	0.0532908	0.0507056	0.0341785	0.0529798	0.089655	0.0625016	0.0661124	0.0744962	0.0515664	0.0850594	0.0924303	0.139335	0.162285	0.222442	0.312803	0.419118	0.525493	0.609264	0.664482	0.734388	0.761423
225	0.0513053	0.0483097	0.055077	0.0495395	0.0522671	0.0562851	0.0557124	0.060568	0.0617173	0.0635886	0.0797784	0.0679298	0.0865062	0.0745065	0.0773798	0.101699	0.110388	0.113986	0.127786	0.158874	0.224141	0.263971	0.337266	0.372045	0.425313	0.471804	0.478323	0.497736	0.507866	0.521149	0.52722	0.523737	0.535731	0.514895	0.540131	0.524289	0.527621	0.519321	0.511184	0.518287	0.504414	0.507014	0.503259	0.503915	0.501424	0.505231	0.476037	0.495432	0.500654
226	0.265697	0.285575	0.302521	0.295252	0.278761	0.297282	0.291968	0.283903	0.32295	0.387831	0.426627	0.404043	0.363221	0.334986	0.28438	0.240241	0.200281	0.166902	0.128814	0.11211	0.0782051	0.0903779	0.0534881	0.0402087	0.0384691	0.0556038	0.0301985	0.0543015	0.0465156	0.0061967	0.0584472	0.0424078	0.0775669	0.0300391	0.0640086	0.0538727	0.041198	0.050471	0.101943	0.163304	0.267415	0.407768	0.509398	0.606028	0.648586	0.689254	0.703364	0.719734	0.740622
227	0.154274	0.167642	0.168994	0.163673	0.150145	0.156398	0.141063	0.130159	0.171439	0.217076	0.219495	0.229519	0.181371	0.147404	0.122321	0.0934499	0.0567456	0.0481996	0.0505191	0.0320013	0.0218196	0.0156864	0.0293987	0	0.0102037	0.0039073	0.0018942	0.0063802	0	0.0003962	0	0	0	0.002383	0	0.0108815	0	0.009627	0.0237145	0.0657307	0.150012	0.257406	0.35622	0.44635	0.498438	0.548167	0.570271	0.601056	0.621946
228	0.157672	0.166339	0.176017	0.162946	0.13937	0.147991	0.135489	0.112941	0.142038	0.186055	0.169788	0.17106	0.154541	0.127345	0.101376	0.0853695	0.031998	0.0259768	0	0	0	0	0	0	0	0	0	0	0	0	0	0	0	0	0	0	0	0	0	0.0636232	0.137249	0.291936	0.395025	0.462616	0.520074	0.543196	0.577467	0.605698	0.623403
229	0.0135512	0.0069198	0.0071794	0.0011048	0.0150638	0.0111119	0.0042942	0.0031322	0.0085164	0.0089985	0	0	0.0099609	0.0055887	0.0092684	0	0.013148	0.0042176	0.0145421	0.0572765	0.0937364	0.174424	0.259892	0.370721	0.471226	0.501366	0.563605	0.611907	0.651515	0.65493	0.660391	0.665808	0.668053	0.678425	0.694871	0.676366	0.685132	0.714263	0.689816	0.695453	0.678818	0.694499	0.653263	0.674077	0.686179	0.682513	0.691538	0.692166	0.688272
230	0	0.0020132	0	0.0099436	0	0.0026206	0	0	0	0	0	0	0	0	0	0	0	0.0090672	0.0359991	0.0701138	0.121383	0.201741	0.288275	0.370109	0.456674	0.509563	0.564213	0.587739	0.601747	0.615649	0.637933	0.638232	0.62915	0.650304	0.62843	0.632202	0.659937	0.645288	0.641784	0.642685	0.635547	0.652407	0.652238	0.647376	0.655972	0.649557	0.633658	0.619264	0.635306
231	0.0467656	0.0439881	0.0418317	0.0477201	0.0498859	0.0460409	0.0468045	0.0413445	0.0448691	0.0550629	0.0708823	0.0783191	0.101348	0.0981356	0.118672	0.13426	0.16544	0.189126	0.216592	0.254526	0.286868	0.321111	0.357508	0.350486	0.364364	0.364324	0.369887	0.378681	0.400687	0.384539	0.394734	0.376524	0.369186	0.342904	0.337554	0.307878	0.309821	0.272826	0.256442	0.229586	0.205798	0.197255	0.180368	0.169455	0.156652	0.14509	0.147212	0.14355	0.128709
232	0.0316866	0.0292339	0.0371972	0.0315508	0.0372472	0.0274535	0.0294019	0.021045	0.0274542	0.02835	0.0252417	0.0467028	0.0181225	0.0415357	0.0255924	0.0439547	0.0627017	0.0590381	0.0860977	0.0746541	0.11762	0.143141	0.199229	0.202805	0.220342	0.260158	0.27445	0.31223	0.313731	0.304757	0.324376	0.320033	0.346799	0.325231	0.337225	0.353088	0.333991	0.358561	0.334093	0.348217	0.360631	0.375128	0.367459	0.368001	0.403958	0.390066	0.403107	0.38544	0.38422
233	0.0091615	0.0170051	0.0177731	0.0295599	0.0201641	0.0235451	0.0178561	0.0214493	0.0095633	0.0268514	0.0233512	0.0114784	0.0181258	0.0216192	0.0471057	0.049302	0.0617305	0.0503353	0.0918482	0.11899	0.166023	0.210151	0.267884	0.341369	0.383288	0.443119	0.494192	0.523429	0.540105	0.529058	0.547817	0.56044	0.557574	0.549966	0.5282	0.560624	0.538275	0.551554	0.540971	0.541347	0.539997	0.542864	0.542011	0.546079	0.534092	0.53064	0.538032	0.540235	0.531793
234	0.0680023	0.066671	0.0677465	0.0667466	0.0722481	0.0768271	0.06362	0.0749319	0.0758798	0.0745752	0.112118	0.121922	0.145033	0.179368	0.247906	0.27507	0.346359	0.376949	0.416457	0.425415	0.460556	0.467375	0.499814	0.456343	0.461209	0.465071	0.473613	0.465081	0.523427	0.506748	0.493445	0.51864	0.506527	0.519302	0.520959	0.536156	0.491746	0.504832	0.507542	0.542791	0.529571	0.550841	0.565585	0.56611	0.592638	0.594479	0.563874	0.587439	0.570295
235	0.0086948	0.0184339	0.0168724	0.006007	0.0222721	0.0235985	0.0408965	0.0457867	0.0573523	0.0658256	0.0799295	0.0838301	0.0725594	0.0970822	0.103801	0.112599	0.102563	0.135268	0.134956	0.153349	0.160375	0.147672	0.19971	0.190897	0.22413	0.212479	0.2128	0.238328	0.259942	0.23368	0.254401	0.268737	0.265255	0.287802	0.284633	0.280293	0.270269	0.261563	0.287778	0.282588	0.308295	0.321263	0.32731	0.352224	0.365253	0.345242	0.347239	0.348569	0.356301
236	0	0	0	0	0	0	0	0	0	0	0	0	0	0	0	0	0	0	0	0	0	0	0	0	0	0	0	0	0	0	0	0	0	0	0	0	0	0	0	0	0	0	0	0	0	0	0	0	0
237	0.0564112	0.0551749	0.0552871	0.0570064	0.0516674	0.050111	0.0542381	0.0497967	0.0527048	0.0561645	0.0658546	0.0519566	0.063959	0.0713483	0.0676997	0.0731256	0.0693893	0.0765245	0.0779984	0.0926159	0.100449	0.0938415	0.0851994	0.0860916	0.0941327	0.106149	0.0851646	0.103852	0.09771	0.091994	0.103989	0.136515	0.123345	0.136546	0.124695	0.118434	0.0961521	0.129331	0.140682	0.159835	0.18487	0.217106	0.24205	0.285688	0.316321	0.336924	0.355327	0.35795	0.37245
238	0.148397	0.14488	0.168322	0.171765	0.154887	0.152228	0.162851	0.142009	0.156739	0.184499	0.181245	0.174609	0.178135	0.181346	0.137642	0.143113	0.121509	0.104817	0.11477	0.103146	0.0809856	0.0313224	0.0863222	0.0674451	0.0638352	0.0786339	0.071383	0.0780721	0.0650362	0.0712266	0.0327931	0.0635297	0.0680591	0.0760066	0.0834324	0.0516362	0.0733618	0.0796601	0.063058	0.122131	0.187373	0.260552	0.298653	0.355883	0.374604	0.416344	0.41361	0.414027	0.422699
239	0.108193	0.126619	0.135008	0.127828	0.116235	0.126775	0.119892	0.107368	0.131023	0.133913	0.147283	0.141677	0.12631	0.122548	0.0892233	0.0666094	0.0835281	0.0300289	0.0380762	0.03634	0.038277	0	0.0111162	0.0122153	0	0.0019115	0	0.0311125	0.0108053	0	0	0.0157519	0	0.0273649	0.0279417	0.0188477	0	0.0026724	0.0060148	0.0656572	0.132957	0.145167	0.174623	0.2108	0.228438	0.250329	0.254552	0.251314	0.272531
240	0.005084	0.0043795	0.006472	0.0062623	0.0037496	0.0072684	3.16e-05	0.0040698	0.0010563	0	0.002979	0.0020559	0.0009453	0	0.0019135	0	0	0	0	0	0	0.0061202	0.0036461	0	0.0061524	0.0008133	0.0074698	0.0139198	0.0177737	0.0344414	0.0562472	0.0751995	0.0705616	0.0967891	0.118412	0.126789	0.135794	0.148405	0.162488	0.166549	0.179447	0.194181	0.212279	0.239796	0.263664	0.280327	0.293003	0.301232	0.31428
241	0.0568312	0.0549439	0.0601967	0.0659518	0.0583547	0.0574279	0.0634716	0.0573701	0.0641914	0.074853	0.0599041	0.0729477	0.0800346	0.0830438	0.0830118	0.0712548	0.0827603	0.0819934	0.108212	0.127108	0.160338	0.20453	0.283948	0.332164	0.383402	0.445623	0.447624	0.454417	0.479835	0.468692	0.482605	0.495852	0.490975	0.475928	0.48892	0.45984	0.46906	0.447922	0.43911	0.426049	0.416977	0.38243	0.378167	0.370019	0.359691	0.343033	0.340773	0.342407	0.320506
242	0.038038	0.035668	0.0376128	0.029439	0.0270733	0.0307504	0.0349986	0.0217431	0.0366016	0.0306691	0.0364601	0.0396913	0.0448432	0.0334873	0.0388679	0.035206	0.0299662	0.0524448	0.0405232	0.0480597	0.0737877	0.0660616	0.109457	0.127728	0.149444	0.184537	0.182247	0.201946	0.218441	0.229386	0.23228	0.237456	0.235704	0.212293	0.243915	0.216692	0.223244	0.231371	0.22943	0.236663	0.192489	0.252873	0.250541	0.240879	0.255564	0.263737	0.251733	0.260996	0.260416
243	0	0.0059053	0	0.0119951	0.0040893	0	0.0032689	0.0057047	0	0.0012421	0	0.0011948	0.0087079	0.0132675	0	0.0226965	0.0377157	0.0333064	0.0506424	0.0911445	0.12857	0.211917	0.255524	0.355085	0.3866	0.434681	0.473915	0.48952	0.51712	0.532868	0.49382	0.547856	0.518237	0.513531	0.512935	0.513909	0.515014	0.499831	0.475741	0.468832	0.46284	0.442759	0.418122	0.419732	0.3985	0.373517	0.35663	0.349461	0.334231
244	0.0243949	0.0244576	0.0277869	0.0262482	0.0302478	0.0189257	0.0254055	0.0216904	0.0258996	0.0210174	0.0231373	0.0568494	0.020264	0.0422038	0.02349	0.0300133	0.0464428	0.0356046	0.0526923	0.0281512	0.0439425	0.0470965	0.0816532	0.0352134	0.0417376	0.0755555	0.0393543	0.101893	0.09654	0.0783633	0.0812951	0.0826178	0.106793	0.0971738	0.108436	0.131785	0.113841	0.126939	0.108155	0.120168	0.156222	0.164353	0.173849	0.170616	0.224745	0.237967	0.244847	0.234956	0.241726
[truncated: 32 more columns]
