# Supplementary material for: Nonrandom Composition of Flower Colors in a Plant Community: Mutually Different Co-Flowering Natives and Disturbance by Aliens
Source: PLoS One. 2015 Dec 9;10(12):e0143443. doi: 10.1371/journal.pone.0143443 (PMC4674055; doi:10.1371/journal.pone.0143443)
Supplement: S2 Spreadsheet — (XLSX) [file pone.0143443.s009.xlsx]

## Sheet: Species found in each week
WeekNumber	Species ID	Origin
1	14	native
1	21	native
1	56	native
1	65	alien
1	66	native
1	68	native
1	74	alien
1	75	native
1	78	alien
1	92	native
1	153	alien
1	163	native
1	166	alien
1	168	native
1	171	native
1	176	native
1	179	native
1	183	native
1	184	native
1	188	native
1	189	alien
1	190	native
1	209	native
1	212	native
1	213	native
1	222	native
1	240	native
2	14	native
2	21	native
2	56	native
2	65	alien
2	66	native
2	68	native
2	74	alien
2	75	native
2	78	alien
2	92	native
2	151	native
2	153	alien
2	163	native
2	166	alien
2	168	native
2	171	native
2	176	native
2	179	native
2	183	native
2	187	native
2	188	native
2	190	native
2	191	native
2	192	native
2	209	native
2	212	native
2	213	native
2	215	native
2	222	native
3	14	native
3	21	native
3	44	alien
3	56	native
3	65	alien
3	66	native
3	68	native
3	73	alien
3	74	alien
3	75	native
3	78	alien
3	92	native
3	112	native
3	130	alien
3	131	native
3	140	native
3	151	native
3	153	alien
3	163	native
3	166	alien
3	168	native
3	176	native
3	179	native
3	183	native
3	185	native
3	186	native
3	187	native
3	188	native
3	190	native
3	191	native
3	203	native
3	205	native
3	208	native
3	209	native
3	215	native
3	222	native
3	223	native
3	227	native
3	230	native
3	236	native
4	4	native
4	21	native
4	44	alien
4	47	native
4	65	alien
4	66	native
4	68	native
4	73	alien
4	74	alien
4	75	native
4	78	alien
4	112	native
4	130	alien
4	131	native
4	140	native
4	151	native
4	153	alien
4	162	native
4	163	native
4	166	alien
4	168	native
4	178	native
4	179	native
4	183	native
4	185	native
4	186	native
4	187	native
4	188	native
4	190	native
4	203	native
4	204	native
4	205	native
4	206	native
4	208	native
4	210	native
4	215	native
4	222	native
4	223	native
4	227	native
4	228	native
4	230	native
4	236	native
5	4	native
5	44	alien
5	47	native
5	53	native
5	65	alien
5	66	native
5	67	native
5	73	alien
5	74	alien
5	76	native
5	78	alien
5	87	native
5	93	native
5	98	native
5	100	native
5	103	native
5	109	native
5	110	native
5	112	native
5	130	alien
5	131	native
5	133	native
5	137	alien
5	140	native
5	151	native
5	153	alien
5	159	native
5	162	native
5	163	native
5	165	alien
5	166	alien
5	168	native
5	169	native
5	178	native
5	183	native
5	185	native
5	186	native
5	188	native
5	190	native
5	203	native
5	204	native
5	205	native
5	206	native
5	208	native
5	210	native
5	215	native
5	217	native
5	225	native
5	227	native
5	228	native
5	230	native
5	237	native
5	243	native
6	4	native
6	26	native
6	44	alien
6	47	native
6	50	native
6	51	native
6	52	native
6	53	native
6	57	native
6	63	alien
6	65	alien
6	66	native
6	67	native
6	68	native
6	73	alien
6	74	alien
6	75	native
6	76	native
6	78	alien
6	87	native
6	91	native
6	93	native
6	98	native
6	100	native
6	101	native
6	103	native
6	109	native
6	110	native
6	112	native
6	126	alien
6	127	alien
6	130	alien
6	133	native
6	134	native
6	137	alien
6	151	native
6	153	alien
6	162	native
6	165	alien
6	166	alien
6	169	native
6	180	native
6	186	native
6	190	native
6	201	native
6	203	native
6	204	native
6	208	native
6	215	native
6	217	native
6	218	native
6	227	native
6	228	native
6	237	native
6	243	native
7	19	alien
7	26	native
7	38	native
7	43	alien
7	44	alien
7	47	native
7	51	native
7	52	native
7	53	native
7	57	native
7	66	native
7	67	native
7	68	native
7	74	alien
7	78	alien
7	87	native
7	91	native
7	93	native
7	100	native
7	101	native
7	108	native
7	109	native
7	110	native
7	112	native
7	126	alien
7	127	alien
7	130	alien
7	133	native
7	137	alien
7	151	native
7	153	alien
7	161	alien
7	165	alien
7	166	alien
7	180	native
7	199	alien
7	201	native
7	208	native
7	215	native
7	218	native
7	227	native
7	233	native
7	235	native
8	9	native
8	19	alien
8	26	native
8	38	native
8	43	alien
8	44	alien
8	47	native
8	50	native
8	51	native
8	52	native
8	53	native
8	57	native
8	65	alien
8	76	native
8	78	alien
8	87	native
8	91	native
8	97	native
8	100	native
8	101	native
8	108	native
8	109	native
8	110	native
8	112	native
8	114	native
8	123	native
8	126	alien
8	127	alien
8	130	alien
8	132	alien
8	137	alien
8	151	native
8	153	alien
8	161	alien
8	162	native
8	164	alien
8	165	alien
8	166	alien
8	174	native
8	180	native
8	199	alien
8	201	native
8	208	native
8	215	native
8	227	native
8	229	native
8	233	native
8	235	native
9	9	native
9	11	native
9	16	native
9	19	alien
9	26	native
9	38	native
9	43	alien
9	44	alien
9	47	native
9	51	native
9	52	native
9	53	native
9	57	native
9	65	alien
9	74	alien
9	76	native
9	77	native
9	78	alien
9	91	native
9	97	native
9	100	native
9	101	native
9	107	native
9	108	native
9	109	native
9	112	native
9	114	native
9	123	native
9	125	alien
9	126	alien
9	127	alien
9	129	native
9	130	alien
9	132	alien
9	137	alien
9	144	native
9	150	native
9	151	native
9	162	native
9	164	alien
9	165	alien
9	166	alien
9	174	native
9	180	native
9	200	native
9	201	native
9	202	native
9	215	native
9	227	native
9	229	native
9	231	native
9	233	native
9	238	native
9	239	alien
9	241	native
10	9	native
10	11	native
10	12	native
10	18	native
10	20	native
10	23	native
10	26	native
10	38	native
10	39	native
10	43	alien
10	44	alien
10	47	native
10	50	native
10	51	native
10	53	native
10	57	native
10	65	alien
10	68	native
10	76	native
10	77	native
10	78	alien
10	88	native
10	91	native
10	97	native
10	100	native
10	104	native
10	109	native
10	112	native
10	123	native
10	126	alien
10	127	alien
10	129	native
10	130	alien
10	132	alien
10	135	native
10	137	alien
10	144	native
10	150	native
10	151	native
10	157	native
10	160	native
10	164	alien
10	165	alien
10	166	alien
10	174	native
10	180	native
10	199	alien
10	200	native
10	201	native
10	202	native
10	215	native
10	227	native
10	229	native
10	231	native
10	238	native
11	11	native
11	13	native
11	18	native
11	20	native
11	26	native
11	32	native
11	38	native
11	39	native
11	43	alien
11	44	alien
11	47	native
11	48	alien
11	50	native
11	51	native
11	53	native
11	57	native
11	71	native
11	76	native
11	78	alien
11	79	native
11	100	native
11	104	native
11	111	native
11	112	native
11	123	native
11	126	alien
11	127	alien
11	129	native
11	130	alien
11	132	alien
11	137	alien
11	150	native
11	157	native
11	160	native
11	164	alien
11	165	alien
11	166	alien
11	174	native
11	198	alien
11	199	alien
11	201	native
11	202	native
11	215	native
11	226	native
11	231	native
11	238	native
11	241	native
12	8	native
12	13	native
12	18	native
12	32	native
12	38	native
12	39	native
12	43	alien
12	44	alien
12	47	native
12	48	alien
12	50	native
12	51	native
12	53	native
12	57	native
12	71	native
12	76	native
12	78	alien
12	79	native
12	88	native
12	104	native
12	111	native
12	112	native
12	113	native
12	123	native
12	126	alien
12	127	alien
12	129	native
12	150	native
12	157	native
12	160	native
12	164	alien
12	198	alien
12	199	alien
12	201	native
12	202	native
12	215	native
12	224	native
12	226	native
12	241	native
13	6	native
13	8	native
13	18	native
13	22	native
13	25	native
13	27	native
13	32	native
13	38	native
13	43	alien
13	44	alien
13	47	native
13	48	alien
13	51	native
13	57	native
13	71	native
13	72	native
13	76	native
13	79	native
13	88	native
13	96	native
13	104	native
13	106	native
13	111	native
13	112	native
13	113	native
13	123	native
13	126	alien
13	127	alien
13	129	native
13	143	native
13	150	native
13	157	native
13	160	native
13	198	alien
13	199	alien
13	200	native
13	201	native
13	202	native
13	215	native
13	224	native
13	241	native
14	6	native
14	8	native
14	18	native
14	22	native
14	25	native
14	27	native
14	32	native
14	38	native
14	43	alien
14	44	alien
14	47	native
14	48	alien
14	51	native
14	55	alien
14	57	native
14	65	alien
14	68	native
14	71	native
14	76	native
14	78	alien
14	79	native
14	88	native
14	96	native
14	104	native
14	106	native
14	111	native
14	112	native
14	113	native
14	116	native
14	119	native
14	123	native
14	126	alien
14	127	alien
14	129	native
14	143	native
14	150	native
14	157	native
14	160	native
14	164	alien
14	181	native
14	182	native
14	198	alien
14	201	native
14	202	native
14	215	native
14	221	native
14	224	native
14	241	native
15	1	native
15	6	native
15	7	native
15	8	native
15	22	native
15	25	native
15	27	native
15	32	native
15	38	native
15	43	alien
15	46	native
15	47	native
15	49	native
15	50	native
15	55	alien
15	57	native
15	71	native
15	76	native
15	79	native
15	80	native
15	88	native
15	95	native
15	96	native
15	104	native
15	106	native
15	111	native
15	112	native
15	113	native
15	116	native
15	119	native
15	123	native
15	126	alien
15	127	alien
15	129	native
15	143	native
15	146	native
15	148	native
15	149	native
15	150	native
15	157	native
15	160	native
15	164	alien
15	166	alien
15	167	native
15	172	native
15	177	native
15	181	native
15	182	native
15	193	native
15	198	alien
15	199	alien
15	200	native
15	201	native
15	202	native
15	211	native
15	215	native
15	221	native
15	224	native
15	241	native
16	1	native
16	2	native
16	6	native
16	7	native
16	8	native
16	15	native
16	25	native
16	32	native
16	38	native
16	40	native
16	43	alien
16	46	native
16	47	native
16	49	native
16	51	native
16	55	alien
16	71	native
16	72	native
16	80	native
16	88	native
16	95	native
16	96	native
16	99	native
16	104	native
16	106	native
16	111	native
16	112	native
16	113	native
16	116	native
16	119	native
16	123	native
16	126	alien
16	127	alien
16	129	native
16	143	native
16	146	native
16	148	native
16	149	native
16	150	native
16	157	native
16	160	native
16	164	alien
16	166	alien
16	167	native
16	173	native
16	177	native
16	181	native
16	182	native
16	193	native
16	197	alien
16	198	alien
16	199	alien
16	200	native
16	201	native
16	207	native
16	211	native
16	215	native
16	221	native
16	224	native
16	241	native
17	1	native
17	6	native
17	7	native
17	15	native
17	17	alien
17	32	native
17	38	native
17	40	native
17	41	alien
17	43	alien
17	46	native
17	49	native
17	50	native
17	69	native
17	71	native
17	72	native
17	80	native
17	88	native
17	95	native
17	99	native
17	104	native
17	106	native
17	112	native
17	113	native
17	116	native
17	119	native
17	123	native
17	126	alien
17	127	alien
17	129	native
17	138	native
17	142	native
17	143	native
17	145	native
17	146	native
17	148	native
17	149	native
17	150	native
17	154	native
17	157	native
17	158	alien
17	160	native
17	164	alien
17	166	alien
17	173	native
17	177	native
17	181	native
17	193	native
17	194	native
17	196	native
17	197	alien
17	198	alien
17	199	alien
17	200	native
17	201	native
17	207	native
17	214	native
17	215	native
17	216	native
17	220	native
17	221	native
17	224	native
17	241	native
18	1	native
18	3	native
18	6	native
18	7	native
18	15	native
18	24	native
18	32	native
18	38	native
18	40	native
18	43	alien
18	46	native
18	50	native
18	51	native
18	54	native
18	55	alien
18	59	native
18	69	native
18	70	native
18	71	native
18	72	native
18	80	native
18	88	native
18	94	native
18	95	native
18	99	native
18	106	native
18	112	native
18	116	native
18	119	native
18	123	native
18	126	alien
18	127	alien
18	129	native
18	136	native
18	138	native
18	142	native
18	146	native
18	148	native
18	150	native
18	154	native
18	157	native
18	158	alien
18	160	native
18	164	alien
18	166	alien
18	170	native
18	173	native
18	177	native
18	181	native
18	182	native
18	193	native
18	194	native
18	195	native
18	196	native
18	197	alien
18	198	alien
18	199	alien
18	200	native
18	201	native
18	207	native
18	214	native
18	215	native
18	216	native
18	219	native
18	220	native
18	221	native
18	224	native
18	242	alien
18	244	native
19	1	native
19	3	native
19	7	native
19	15	native
19	24	native
19	32	native
19	38	native
19	40	native
19	41	alien
19	43	alien
19	45	native
19	46	native
19	47	native
19	49	native
19	59	native
19	60	native
19	70	native
19	71	native
19	72	native
19	76	native
19	80	native
19	81	native
19	82	native
19	85	native
19	88	native
19	94	native
19	99	native
19	102	native
19	106	native
19	112	native
19	116	native
19	118	native
19	119	native
19	120	native
19	123	native
19	124	native
19	126	alien
19	127	alien
19	142	native
19	146	native
19	148	native
19	149	native
19	150	native
19	154	native
19	157	native
19	158	alien
19	160	native
19	164	alien
19	173	native
19	177	native
19	181	native
19	193	native
19	194	native
19	195	native
19	196	native
19	197	alien
19	199	alien
19	200	native
19	201	native
19	207	native
19	214	native
19	216	native
19	219	native
19	220	native
19	221	native
19	224	native
19	232	native
19	234	native
19	241	native
19	242	alien
19	244	native
20	1	native
20	3	native
20	5	native
20	7	native
20	10	native
20	15	native
20	25	native
20	31	native
20	32	native
20	38	native
20	40	native
20	41	alien
20	43	alien
20	45	native
20	46	native
20	54	native
20	59	native
20	60	native
20	70	native
20	71	native
20	72	native
20	76	native
20	78	alien
20	80	native
20	81	native
20	82	native
20	85	native
20	88	native
20	99	native
20	102	native
20	104	native
20	105	native
20	116	native
20	117	native
20	118	native
20	119	native
20	120	native
20	123	native
20	124	native
20	126	alien
20	127	alien
20	128	native
20	129	native
20	138	native
20	142	native
20	146	native
20	147	native
20	148	native
20	150	native
20	154	native
20	158	alien
20	160	native
20	175	native
20	182	native
20	193	native
20	194	native
20	195	native
20	196	native
20	197	alien
20	198	alien
20	199	alien
20	200	native
20	201	native
20	207	native
20	215	native
20	216	native
20	219	native
20	220	native
20	221	native
20	224	native
20	232	native
20	234	native
20	241	native
20	242	alien
20	244	native
21	1	native
21	3	native
21	5	native
21	10	native
21	15	native
21	25	native
21	31	native
21	32	native
21	38	native
21	40	native
21	41	alien
21	43	alien
21	45	native
21	46	native
21	54	native
21	59	native
21	60	native
21	70	native
21	71	native
21	72	native
21	75	native
21	76	native
21	78	alien
21	80	native
21	81	native
21	82	native
21	85	native
21	88	native
21	89	native
21	99	native
21	102	native
21	104	native
21	105	native
21	116	native
21	117	native
21	118	native
21	119	native
21	120	native
21	122	native
21	123	native
21	124	native
21	126	alien
21	127	alien
21	128	native
21	142	native
21	146	native
21	147	native
21	148	native
21	149	native
21	150	native
21	152	native
21	154	native
21	160	native
21	164	alien
21	175	native
21	181	native
21	182	native
21	193	native
21	194	native
21	195	native
21	196	native
21	197	alien
21	199	alien
21	200	native
21	201	native
21	207	native
21	216	native
21	219	native
21	220	native
21	221	native
21	224	native
21	232	native
21	241	native
21	242	alien
21	244	native
22	1	native
22	5	native
22	7	native
22	10	native
22	25	native
22	28	native
22	31	native
22	32	native
22	34	alien
22	35	native
22	36	native
22	40	native
22	41	alien
22	43	alien
22	45	native
22	46	native
22	54	native
22	60	native
22	62	native
22	70	native
22	71	native
22	72	native
22	75	native
22	81	native
22	82	native
22	83	native
22	84	native
22	85	native
22	88	native
22	89	native
22	99	native
22	102	native
22	104	native
22	105	native
22	115	native
22	116	native
22	119	native
22	120	native
22	121	native
22	122	native
22	123	native
22	124	native
22	126	alien
22	127	alien
22	128	native
22	142	native
22	146	native
22	147	native
22	148	native
22	149	native
22	150	native
22	152	native
22	154	native
22	155	native
22	160	native
22	163	native
22	164	alien
22	166	alien
22	175	native
22	193	native
22	195	native
22	196	native
22	197	alien
22	199	alien
22	200	native
22	201	native
22	207	native
22	219	native
22	220	native
22	221	native
22	232	native
22	242	alien
22	244	native
23	1	native
23	3	native
23	5	native
23	25	native
23	28	native
23	29	native
23	31	native
23	32	native
23	33	native
23	34	alien
23	35	native
23	36	native
23	38	native
23	40	native
23	41	alien
23	43	alien
23	45	native
23	46	native
23	54	native
23	60	native
23	61	native
23	62	native
23	70	native
23	71	native
23	72	native
23	74	alien
23	81	native
23	82	native
23	83	native
23	84	native
23	85	native
23	86	native
23	88	native
23	90	native
23	99	native
23	102	native
23	104	native
23	105	native
23	115	native
23	116	native
23	119	native
23	120	native
23	121	native
23	122	native
23	123	native
23	124	native
23	126	alien
23	127	alien
23	128	native
23	147	native
23	148	native
23	149	native
23	150	native
23	152	native
23	154	native
23	155	native
23	156	native
23	160	native
23	193	native
23	195	native
23	197	alien
23	199	alien
23	200	native
23	201	native
23	207	native
23	220	native
23	221	native
23	232	native
23	242	alien
23	244	native
24	1	native
24	3	native
24	5	native
24	28	native
24	29	native
24	30	native
24	31	native
24	32	native
24	33	native
24	34	alien
24	35	native
24	36	native
24	37	alien
24	38	native
24	40	native
24	43	alien
24	45	native
24	46	native
24	54	native
24	58	native
24	60	native
24	62	native
24	70	native
24	71	native
24	72	native
24	78	alien
24	81	native
24	82	native
24	83	native
24	84	native
24	85	native
24	86	native
24	88	native
24	90	native
24	99	native
24	102	native
24	104	native
24	105	native
24	115	native
24	116	native
24	119	native
24	120	native
24	121	native
24	123	native
24	126	alien
24	127	alien
24	142	native
24	147	native
24	148	native
24	150	native
24	152	native
24	154	native
24	155	native
24	156	native
24	193	native
24	195	native
24	197	alien
24	199	alien
24	200	native
24	201	native
24	220	native
24	221	native
24	232	native
24	241	native
24	242	alien
24	243	native
25	5	native
25	28	native
25	29	native
25	30	native
25	31	native
25	32	native
25	33	native
25	34	alien
25	35	native
25	36	native
25	37	alien
25	38	native
25	40	native
25	41	alien
25	43	alien
25	45	native
25	46	native
25	54	native
25	58	native
25	60	native
25	62	native
25	71	native
25	76	native
25	78	alien
25	81	native
25	82	native
25	83	native
25	84	native
25	85	native
25	86	native
25	88	native
25	90	native
25	99	native
25	104	native
25	105	native
25	112	native
25	123	native
25	126	alien
25	127	alien
25	139	native
25	141	native
25	147	native
25	148	native
25	149	native
25	150	native
25	152	native
25	154	native
25	155	native
25	156	native
25	163	native
25	166	alien
25	193	native
25	195	native
25	197	alien
25	199	alien
25	200	native
25	201	native
25	220	native
25	221	native
25	232	native
25	242	alien
25	243	native
26	29	native
26	30	native
26	31	native
26	32	native
26	33	native
26	35	native
26	36	native
26	37	alien
26	38	native
26	40	native
26	41	alien
26	43	alien
26	45	native
26	46	native
26	51	native
26	54	native
26	58	native
26	60	native
26	62	native
26	65	alien
26	71	native
26	74	alien
26	78	alien
26	81	native
26	82	native
26	83	native
26	84	native
26	85	native
26	104	native
26	112	native
26	123	native
26	126	alien
26	127	alien
26	139	native
26	141	native
26	148	native
26	149	native
26	154	native
26	155	native
26	156	native
26	163	native
26	166	alien
26	195	native
26	197	alien
26	199	alien
26	201	native
26	221	native
26	232	native
26	242	alien
26	243	native
27	28	native
27	31	native
27	32	native
27	33	native
27	37	alien
27	40	native
27	42	native
27	43	alien
27	45	native
27	54	native
27	55	alien
27	58	native
27	60	native
27	62	native
27	63	alien
27	65	alien
27	71	native
27	76	native
27	78	alien
27	81	native
27	82	native
27	83	native
27	84	native
27	85	native
27	88	native
27	123	native
27	126	alien
27	127	alien
27	139	native
27	141	native
27	148	native
27	149	native
27	154	native
27	155	native
27	156	native
27	163	native
27	195	native
27	197	alien
27	199	alien
27	201	native
27	232	native
27	242	alien
27	243	native
28	28	native
28	31	native
28	33	native
28	37	alien
28	40	native
28	42	native
28	43	alien
28	54	native
28	58	native
28	60	native
28	62	native
28	63	alien
28	64	native
28	65	alien
28	74	alien
28	76	native
28	78	alien
28	81	native
28	82	native
28	83	native
28	85	native
28	126	alien
28	127	alien
28	139	native
28	141	native
28	148	native
28	149	native
28	155	native
28	156	native
28	163	native
28	195	native
28	197	alien
28	201	native
28	221	native
28	232	native
28	243	native
29	28	native
29	31	native
29	33	native
29	37	alien
29	40	native
29	42	native
29	43	alien
29	51	native
29	54	native
29	58	native
29	60	native
29	62	native
29	63	alien
29	64	native
29	65	alien
29	74	alien
29	75	native
29	76	native
29	78	alien
29	82	native
29	112	native
29	126	alien
29	127	alien
29	148	native
29	149	native
29	155	native
29	156	native
29	163	native
29	166	alien
29	195	native
29	197	alien
29	201	native
29	232	native
29	243	native
30	33	native
30	37	alien
30	42	native
30	43	alien
30	54	native
30	62	native
30	63	alien
30	65	alien
30	74	alien
30	78	alien
30	82	native
30	112	native
30	126	alien
30	127	alien
30	148	native
30	156	native
30	163	native
30	166	alien
30	183	native
30	195	native
30	201	native
30	232	native
30	243	native
