# Supplementary material for: Nonrandom Composition of Flower Colors in a Plant Community: Mutually Different Co-Flowering Natives and Disturbance by Aliens
Source: PLoS One. 2015 Dec 9;10(12):e0143443. doi: 10.1371/journal.pone.0143443 (PMC4674055; doi:10.1371/journal.pone.0143443)
Supplement: S3 Spreadsheet — (XLSX) [file pone.0143443.s010.xlsx]

## Sheet: UploadDuration.txt
Species ID	Origin	Flowering duration
1	native	10
2	native	1
3	native	6
4	native	3
5	native	6
6	native	6
7	native	7
8	native	5
9	native	3
10	native	3
11	native	3
12	native	1
13	native	2
14	native	3
15	native	6
16	native	1
17	alien	1
18	native	5
19	alien	3
20	native	2
21	native	4
22	native	3
23	native	1
24	native	2
25	native	8
26	native	6
27	native	3
28	native	7
29	native	4
30	native	3
31	native	10
32	native	17
33	native	8
34	alien	4
35	native	5
36	native	5
37	alien	7
38	native	19
39	native	3
40	native	14
41	alien	8
42	native	4
43	alien	24
44	alien	12
45	native	9
46	native	12
47	native	14
48	alien	4
49	native	4
50	native	8
51	native	13
52	native	4
53	native	8
54	native	12
55	alien	5
56	native	3
57	native	10
58	native	6
59	native	4
60	native	11
61	native	1
62	native	9
63	alien	5
64	native	2
65	alien	15
66	native	7
67	native	3
68	native	8
69	native	2
70	native	7
71	native	17
72	native	10
73	alien	4
74	alien	13
75	native	8
76	native	17
77	native	2
78	alien	22
79	native	5
80	native	7
81	native	10
82	native	12
83	native	7
84	native	6
85	native	10
86	native	3
87	native	4
88	native	16
89	native	2
90	native	3
91	native	5
92	native	3
93	native	3
94	native	2
95	native	4
96	native	4
97	native	3
98	native	2
99	native	10
100	native	7
101	native	4
102	native	6
103	native	2
104	native	15
105	native	6
106	native	7
107	native	1
108	native	3
109	native	6
110	native	4
111	native	6
112	native	21
113	native	6
114	native	2
115	native	3
116	native	11
117	native	2
118	native	3
119	native	11
120	native	6
121	native	3
122	native	3
123	native	20
124	native	5
125	alien	1
126	alien	25
127	alien	25
128	native	4
129	native	11
130	alien	9
131	native	3
132	alien	4
133	native	3
134	native	1
135	native	1
136	native	1
137	alien	7
138	native	3
139	native	4
140	native	3
141	native	4
142	native	7
143	native	5
144	native	2
145	native	1
146	native	8
147	native	6
148	native	16
149	native	12
150	native	17
151	native	9
152	native	5
153	alien	8
154	native	11
155	native	8
156	native	8
157	native	10
158	alien	4
159	native	1
160	native	14
161	alien	2
162	native	5
163	native	12
164	alien	13
165	alien	7
166	alien	20
167	native	2
168	native	5
169	native	2
170	native	1
171	native	2
172	native	1
173	native	4
174	native	4
175	native	3
176	native	3
177	native	5
178	native	2
179	native	4
180	native	5
181	native	7
182	native	6
183	native	6
184	native	1
185	native	3
186	native	4
187	native	3
188	native	5
189	alien	1
190	native	6
191	native	2
192	native	1
193	native	11
194	native	5
195	native	13
196	native	6
197	alien	14
198	alien	9
199	alien	19
200	native	14
201	native	25
202	native	7
203	native	4
204	native	3
205	native	3
206	native	2
207	native	8
208	native	6
209	native	3
210	native	2
211	native	2
212	native	2
213	native	2
214	native	3
215	native	18
216	native	5
217	native	2
218	native	2
219	native	5
220	native	9
221	native	14
222	native	4
223	native	2
224	native	10
225	native	1
226	native	2
227	native	8
228	native	3
229	native	3
230	native	3
231	native	3
232	native	12
233	native	3
234	native	2
235	native	2
236	native	2
237	native	2
238	native	3
239	alien	1
240	native	1
241	native	12
242	alien	10
243	native	9
244	native	6
