# Supplementary material for: Nonrandom Composition of Flower Colors in a Plant Community: Mutually Different Co-Flowering Natives and Disturbance by Aliens
Source: PLoS One. 2015 Dec 9;10(12):e0143443. doi: 10.1371/journal.pone.0143443 (PMC4674055; doi:10.1371/journal.pone.0143443)
Supplement: S4 Spreadsheet — (XLSX) [file pone.0143443.s011.xlsx]

## Sheet: IndicesForFig.1
Pollinator	Alien	Species ID	Origin	Dissiimlarity index (D)	O	E	Effect size (D/E)
Bee	Included	1	native	0.002	0.1999	0.1979	0.0101061
Bee	Included	2	native	0.026	0.2191	0.1931	0.134645
Bee	Included	3	native	0.0054	0.1929	0.1875	0.0288
Bee	Included	4	native	0.0017	0.3343	0.3326	0.00511124
Bee	Included	5	native	-0.0063	0.2914	0.2977	-0.0211622
Bee	Included	6	native	0.0226	0.2243	0.2017	0.112048
Bee	Included	7	native	-0.0032	0.2054	0.2086	-0.0153404
Bee	Included	8	native	0.0381	0.2285	0.1904	0.200105
Bee	Included	9	native	0.0323	0.2245	0.1922	0.168054
Bee	Included	10	native	-0.0043	0.1893	0.1936	-0.0222107
Bee	Included	11	native	0.031	0.2333	0.2023	0.153238
Bee	Included	12	native	0.0408	0.2298	0.189	0.215873
Bee	Included	13	native	0.0454	0.2399	0.1945	0.233419
Bee	Included	14	native	0.0028	0.2402	0.2374	0.0117944
Bee	Included	15	native	0.0017	0.2185	0.2168	0.00784133
Bee	Included	16	native	0.0212	0.2692	0.248	0.0854839
Bee	Included	17	alien	-0.0004	0.3396	0.34	-0.00117647
Bee	Included	18	native	0.0014	0.4894	0.488	0.00286885
Bee	Included	19	alien	-0.0308	0.4182	0.449	-0.0685969
Bee	Included	20	native	0.0203	0.2724	0.2521	0.0805236
Bee	Included	21	native	0.0224	0.2688	0.2464	0.0909091
Bee	Included	22	native	-0.0078	0.3182	0.326	-0.0239264
Bee	Included	23	native	0.037	0.2928	0.2558	0.144644
Bee	Included	24	native	0.0155	0.2081	0.1926	0.0804777
Bee	Included	25	native	0.0093	0.3275	0.3182	0.0292269
Bee	Included	26	native	-0.0013	0.2798	0.2811	-0.00462469
Bee	Included	27	native	0.0106	0.2567	0.2461	0.0430719
Bee	Included	28	native	-0.0061	0.1909	0.197	-0.0309645
Bee	Included	29	native	-0.0004	0.1909	0.1913	-0.00209096
Bee	Included	30	native	0.0049	0.2003	0.1954	0.0250768
Bee	Included	31	native	0.0067	0.2138	0.2071	0.0323515
Bee	Included	32	native	0.004	0.196	0.192	0.0208333
Bee	Included	33	native	-0.0032	0.191	0.1942	-0.0164779
Bee	Included	34	alien	-0.0249	0.2044	0.2293	-0.108591
Bee	Included	35	native	-0.0081	0.1848	0.1929	-0.0419907
Bee	Included	36	native	-0.0135	0.2422	0.2557	-0.0527962
Bee	Included	37	alien	0.0143	0.2866	0.2723	0.0525156
Bee	Included	38	native	0.0047	0.2747	0.27	0.0174074
Bee	Included	39	native	0.0317	0.3054	0.2737	0.11582
Bee	Included	40	native	-0.0009	0.2324	0.2333	-0.00385769
Bee	Included	41	alien	0.0033	0.2398	0.2365	0.0139535
Bee	Included	42	native	0.0019	0.1896	0.1877	0.0101225
Bee	Included	43	alien	0.0017	0.1929	0.1912	0.00889121
Bee	Included	44	alien	0.0133	0.2028	0.1895	0.0701847
Bee	Included	45	native	0.0055	0.3023	0.2968	0.018531
Bee	Included	46	native	-0.0011	0.234	0.2351	-0.00467886
Bee	Included	47	native	0.0054	0.441	0.4356	0.0123967
Bee	Included	48	alien	-0.0296	0.354	0.3836	-0.0771637
Bee	Included	49	native	-0.0067	0.5502	0.5569	-0.0120309
Bee	Included	50	native	-0.0169	0.3845	0.4014	-0.0421026
Bee	Included	51	native	-0.0123	0.4345	0.4468	-0.0275291
Bee	Included	52	native	-0.0224	0.4232	0.4456	-0.0502693
Bee	Included	53	native	-0.0097	0.3299	0.3396	-0.028563
Bee	Included	54	native	0.0032	0.3097	0.3065	0.0104405
Bee	Included	55	alien	-0.0162	0.4101	0.4263	-0.0380014
Bee	Included	56	native	0.0034	0.3401	0.3367	0.010098
Bee	Included	57	native	-0.0201	0.3983	0.4184	-0.0480402
Bee	Included	58	native	0.0121	0.3748	0.3627	0.0333609
Bee	Included	59	native	0.0085	0.5024	0.4939	0.01721
Bee	Included	60	native	0.0044	0.2834	0.279	0.0157706
Bee	Included	61	native	0.0443	0.4622	0.4179	0.106006
Bee	Included	62	native	0.0152	0.3965	0.3813	0.0398636
Bee	Included	63	alien	-0.0091	0.3242	0.3333	-0.0273027
Bee	Included	64	native	0.0041	0.2129	0.2088	0.019636
Bee	Included	65	alien	-0.0031	0.4905	0.4936	-0.00628039
Bee	Included	66	native	-0.007	0.3661	0.3731	-0.0187617
Bee	Included	67	native	-0.0142	0.2991	0.3133	-0.045324
Bee	Included	68	native	-0.0052	0.3447	0.3499	-0.0148614
Bee	Included	69	native	0.0273	0.2752	0.2479	0.110125
Bee	Included	70	native	0.0005	0.257	0.2565	0.00194932
Bee	Included	71	native	0.0075	0.276	0.2685	0.027933
Bee	Included	72	native	0.0043	0.3602	0.3559	0.012082
Bee	Included	73	alien	-0.0187	0.3915	0.4102	-0.0455875
Bee	Included	74	alien	0.0015	0.2281	0.2266	0.00661959
Bee	Included	75	native	0.0049	0.2402	0.2353	0.0208245
Bee	Included	76	native	-0.0016	0.31	0.3116	-0.00513479
Bee	Included	77	native	0.0392	0.2457	0.2065	0.189831
Bee	Included	78	alien	0.0007	0.1885	0.1878	0.00372737
Bee	Included	79	native	0.0327	0.2201	0.1874	0.174493
Bee	Included	80	native	0.002	0.1996	0.1976	0.0101215
Bee	Included	81	native	0.0079	0.2214	0.2135	0.0370023
Bee	Included	82	native	0.0051	0.2049	0.1998	0.0255255
Bee	Included	83	native	-0.0051	0.2644	0.2695	-0.0189239
Bee	Included	84	native	-0.0065	0.2027	0.2092	-0.0310707
Bee	Included	85	native	0.0061	0.2131	0.207	0.0294686
Bee	Included	86	native	0.0297	0.4826	0.4529	0.0655774
Bee	Included	87	native	0.0038	0.2607	0.2569	0.0147917
Bee	Included	88	native	0.0034	0.3122	0.3088	0.0110104
Bee	Included	89	native	-0.0182	0.2779	0.2961	-0.0614657
Bee	Included	90	native	-0.0174	0.2363	0.2537	-0.0685849
Bee	Included	91	native	0.024	0.2725	0.2485	0.0965795
Bee	Included	92	native	0.0109	0.337	0.3261	0.0334253
Bee	Included	93	native	0.0348	0.2508	0.216	0.161111
Bee	Included	94	native	0.0152	0.2084	0.1932	0.0786749
Bee	Included	95	native	0.0043	0.2518	0.2475	0.0173737
Bee	Included	96	native	0.0412	0.2437	0.2025	0.203457
Bee	Included	97	native	0.0333	0.2298	0.1965	0.169466
Bee	Included	98	native	0.0425	0.2457	0.2032	0.209154
Bee	Included	99	native	0.008	0.3901	0.3821	0.0209369
Bee	Included	100	native	0.0168	0.2046	0.1878	0.0894569
Bee	Included	101	native	0.0304	0.2203	0.1899	0.160084
Bee	Included	102	native	-0.0004	0.2045	0.2049	-0.00195217
Bee	Included	103	native	0.0383	0.2596	0.2213	0.173068
Bee	Included	104	native	0.0033	0.3086	0.3053	0.010809
Bee	Included	105	native	-0.0143	0.3141	0.3284	-0.0435445
Bee	Included	106	native	0.0135	0.204	0.1905	0.0708661
Bee	Included	107	native	0.0263	0.2386	0.2123	0.123881
Bee	Included	108	native	0.0127	0.2712	0.2585	0.0491296
Bee	Included	109	native	0.0007	0.299	0.2983	0.00234663
Bee	Included	110	native	0.0123	0.264	0.2517	0.0488677
Bee	Included	111	native	0.0322	0.2199	0.1877	0.17155
Bee	Included	112	native	-0.0034	0.4933	0.4967	-0.00684518
Bee	Included	113	native	-0.0066	0.3367	0.3433	-0.0192252
Bee	Included	114	native	0.0164	0.2273	0.2109	0.077762
Bee	Included	115	native	-0.0208	0.3159	0.3367	-0.0617761
Bee	Included	116	native	0.0053	0.2179	0.2126	0.0249294
Bee	Included	117	native	-0.0216	0.3037	0.3253	-0.0664002
Bee	Included	118	native	0.0017	0.2334	0.2317	0.00733707
Bee	Included	119	native	0.0049	0.4162	0.4113	0.0119134
Bee	Included	120	native	-0.0029	0.2847	0.2876	-0.0100834
Bee	Included	121	native	-0.0196	0.3021	0.3217	-0.0609263
Bee	Included	122	native	-0.0132	0.2386	0.2518	-0.0524226
Bee	Included	123	native	0.0029	0.6491	0.6462	0.00448777
Bee	Included	124	native	-0.0005	0.3677	0.3682	-0.00135796
Bee	Included	125	alien	0.0366	0.3138	0.2772	0.132035
Bee	Included	126	alien	0.0051	0.2483	0.2432	0.0209704
Bee	Included	127	alien	0.0037	0.2944	0.2907	0.0127279
Bee	Included	128	native	-0.0185	0.2796	0.2981	-0.0620597
Bee	Included	129	native	0.0055	0.3042	0.2987	0.0184131
Bee	Included	130	alien	0.0071	0.2455	0.2384	0.0297819
Bee	Included	131	native	0.0049	0.2357	0.2308	0.0212305
Bee	Included	132	alien	0.008	0.2962	0.2882	0.0277585
Bee	Included	133	native	0.028	0.2366	0.2086	0.134228
Bee	Included	134	native	0.0599	0.3837	0.3238	0.184991
Bee	Included	135	native	0.0403	0.2524	0.2121	0.190005
Bee	Included	136	native	0.0211	0.2129	0.1918	0.11001
Bee	Included	137	alien	0.0147	0.3203	0.3056	0.0481021
Bee	Included	138	native	0.004	0.2166	0.2126	0.0188147
Bee	Included	139	native	0.0079	0.2789	0.271	0.0291513
Bee	Included	140	native	0.0059	0.2593	0.2534	0.0232833
Bee	Included	141	native	0.002	0.2091	0.2071	0.00965717
Bee	Included	142	native	0.001	0.2218	0.2208	0.00452899
Bee	Included	143	native	0.0311	0.2206	0.1895	0.164116
Bee	Included	144	native	0.0391	0.2443	0.2052	0.190546
Bee	Included	145	native	0.0273	0.2194	0.1921	0.142113
Bee	Included	146	native	0.0009	0.1982	0.1973	0.00456158
Bee	Included	147	native	-0.0009	0.194	0.1949	-0.00461775
Bee	Included	148	native	0.0004	0.1919	0.1915	0.00208877
Bee	Included	149	native	0.0041	0.2174	0.2133	0.0192218
Bee	Included	150	native	0.0045	0.2013	0.1968	0.0228659
Bee	Included	151	native	0.0085	0.2312	0.2227	0.0381679
Bee	Included	152	native	-0.0065	0.2269	0.2334	-0.0278492
Bee	Included	153	alien	0.0171	0.2275	0.2104	0.0812738
Bee	Included	154	native	0.0074	0.2061	0.1987	0.0372421
Bee	Included	155	native	-0.0066	0.1865	0.1931	-0.0341792
Bee	Included	156	native	-0.0049	0.2102	0.2151	-0.0227801
Bee	Included	157	native	0.0125	0.3012	0.2887	0.0432975
Bee	Included	158	alien	0.0083	0.2043	0.196	0.0423469
Bee	Included	159	native	0.0159	0.2048	0.1889	0.0841715
Bee	Included	160	native	0.0038	0.2277	0.2239	0.0169719
Bee	Included	161	alien	0.0508	0.2737	0.2229	0.227905
Bee	Included	162	native	0.0171	0.2539	0.2368	0.0722128
Bee	Included	163	native	-0.0004	0.1869	0.1873	-0.00213561
Bee	Included	164	alien	0.0017	0.2039	0.2022	0.00840752
Bee	Included	165	alien	0.0039	0.2659	0.262	0.0148855
Bee	Included	166	alien	0.0011	0.2639	0.2628	0.00418569
Bee	Included	167	native	0.0395	0.2527	0.2132	0.185272
Bee	Included	168	native	0.0041	0.2286	0.2245	0.0182628
Bee	Included	169	native	0.0405	0.2629	0.2224	0.182104
Bee	Included	170	native	0.0177	0.2074	0.1897	0.0933052
Bee	Included	171	native	0.0345	0.5235	0.489	0.0705521
Bee	Included	172	native	0.0306	0.2294	0.1988	0.153924
Bee	Included	173	native	-0.0022	0.3353	0.3375	-0.00651852
Bee	Included	174	native	0.0315	0.2733	0.2418	0.130273
Bee	Included	175	native	-0.0085	0.1798	0.1883	-0.0451407
Bee	Included	176	native	0.0007	0.2421	0.2414	0.00289975
Bee	Included	177	native	-0.0031	0.3738	0.3769	-0.00822499
Bee	Included	178	native	0.0051	0.3097	0.3046	0.0167433
Bee	Included	179	native	0.0181	0.2466	0.2285	0.0792123
Bee	Included	180	native	-0.0017	0.4761	0.4778	-0.00355797
Bee	Included	181	native	-0.0017	0.3484	0.3501	-0.00485576
Bee	Included	182	native	-0.0016	0.3539	0.3555	-0.0045007
Bee	Included	183	native	0.0012	0.2326	0.2314	0.00518583
Bee	Included	184	native	0.0062	0.1996	0.1934	0.0320579
Bee	Included	185	native	0.0055	0.217	0.2115	0.0260047
Bee	Included	186	native	0.027	0.3244	0.2974	0.0907868
Bee	Included	187	native	0.0198	0.2794	0.2596	0.0762712
Bee	Included	188	native	0.0089	0.2137	0.2048	0.043457
Bee	Included	189	alien	0.0184	0.3475	0.3291	0.0559101
Bee	Included	190	native	0.0233	0.2456	0.2223	0.104813
Bee	Included	191	native	-0.002	0.2309	0.2329	-0.00858738
Bee	Included	192	native	-0.0049	0.2128	0.2177	-0.022508
Bee	Included	193	native	0.0046	0.4673	0.4627	0.00994165
Bee	Included	194	native	0.0111	0.2353	0.2242	0.0495094
Bee	Included	195	native	0.0028	0.2153	0.2125	0.0131765
Bee	Included	196	native	0.0103	0.3115	0.3012	0.0341965
Bee	Included	197	alien	0.0035	0.3743	0.3708	0.00943905
Bee	Included	198	alien	-0.0072	0.3009	0.3081	-0.023369
Bee	Included	199	alien	0.0032	0.2475	0.2443	0.0130986
Bee	Included	200	native	0.0035	0.2063	0.2028	0.0172584
Bee	Included	201	native	-0.0024	0.33	0.3324	-0.00722022
Bee	Included	202	native	0.0355	0.2917	0.2562	0.138564
Bee	Included	203	native	0.0195	0.3557	0.3362	0.0580012
Bee	Included	204	native	0.0008	0.2313	0.2305	0.00347072
Bee	Included	205	native	0.0021	0.391	0.3889	0.00539985
Bee	Included	206	native	-0.0087	0.2228	0.2315	-0.037581
Bee	Included	207	native	-0.0021	0.2022	0.2043	-0.010279
Bee	Included	208	native	0.0053	0.2511	0.2458	0.0215622
Bee	Included	209	native	0.0047	0.225	0.2203	0.0213345
Bee	Included	210	native	-0.012	0.3137	0.3257	-0.0368437
Bee	Included	211	native	0.0342	0.2373	0.2031	0.16839
Bee	Included	212	native	-0.0099	0.1877	0.1976	-0.0501012
Bee	Included	213	native	-0.0107	0.1936	0.2043	-0.052374
Bee	Included	214	native	0.0157	0.3272	0.3115	0.0504013
Bee	Included	215	native	-0.0035	0.4153	0.4188	-0.00835721
Bee	Included	216	native	0.0074	0.3715	0.3641	0.0203241
Bee	Included	217	native	0.0386	0.2896	0.251	0.153785
Bee	Included	218	native	0.044	0.2888	0.2448	0.179739
Bee	Included	219	native	0.0045	0.1988	0.1943	0.0231601
Bee	Included	220	native	0.0063	0.4274	0.4211	0.0149608
Bee	Included	221	native	-0.0032	0.3943	0.3975	-0.00805031
Bee	Included	222	native	0.0227	0.2139	0.1912	0.118724
Bee	Included	223	native	0.0236	0.212	0.1884	0.125265
Bee	Included	224	native	-0.0058	0.3654	0.3712	-0.015625
Bee	Included	225	native	0.0141	0.2057	0.1916	0.0735908
Bee	Included	226	native	-0.0196	0.3672	0.3868	-0.0506722
Bee	Included	227	native	-0.0011	0.5333	0.5344	-0.00205838
Bee	Included	228	native	-0.0345	0.5367	0.5712	-0.0603992
Bee	Included	229	native	0.0359	0.2579	0.222	0.161712
Bee	Included	230	native	0.0067	0.2307	0.224	0.0299107
Bee	Included	231	native	0.0157	0.2768	0.2611	0.0601302
Bee	Included	232	native	0.0067	0.1986	0.1919	0.034914
Bee	Included	233	native	0.034	0.2268	0.1928	0.176349
Bee	Included	234	native	0.0043	0.2192	0.2149	0.0200093
Bee	Included	235	native	0.0311	0.2306	0.1995	0.15589
Bee	Included	236	native	0.0157	0.2437	0.228	0.0688596
Bee	Included	237	native	0.0087	0.2436	0.2349	0.037037
Bee	Included	238	native	-0.0063	0.3221	0.3284	-0.0191839
Bee	Included	239	alien	-0.0229	0.4365	0.4594	-0.0498476
Bee	Included	240	native	-0.0227	0.421	0.4437	-0.0511607
Bee	Included	241	native	0.0075	0.2056	0.1981	0.0378597
Bee	Included	242	alien	0.0051	0.1933	0.1882	0.0270988
Bee	Included	243	native	0.0104	0.2177	0.2073	0.0501688
Bee	Included	244	native	0.007	0.2309	0.2239	0.031264
Bee	Excluded	1	native	0.0073	0.2014	0.1941	0.0376095
Bee	Excluded	2	native	0.0312	0.2202	0.189	0.165079
Bee	Excluded	3	native	0.0149	0.1976	0.1827	0.0815545
Bee	Excluded	4	native	-0.0039	0.3271	0.331	-0.0117825
Bee	Excluded	5	native	-0.0048	0.2917	0.2965	-0.0161889
Bee	Excluded	6	native	0.0282	0.2238	0.1956	0.144172
Bee	Excluded	7	native	0.004	0.2064	0.2024	0.0197628
Bee	Excluded	8	native	0.0433	0.2285	0.1852	0.233801
Bee	Excluded	9	native	0.0469	0.2334	0.1865	0.251475
Bee	Excluded	10	native	0.0053	0.1949	0.1896	0.0279536
Bee	Excluded	11	native	0.0342	0.2311	0.1969	0.173692
Bee	Excluded	12	native	0.0652	0.249	0.1838	0.354733
Bee	Excluded	13	native	0.077	0.2662	0.1892	0.406977
Bee	Excluded	14	native	0.0018	0.2335	0.2317	0.00776867
Bee	Excluded	15	native	0.0061	0.2194	0.2133	0.0285982
Bee	Excluded	16	native	0.0301	0.2762	0.2461	0.122308
Bee	Excluded	18	native	0.01	0.4975	0.4875	0.0205128
Bee	Excluded	20	native	0.0415	0.2913	0.2498	0.166133
Bee	Excluded	21	native	0.0293	0.2737	0.2444	0.119885
Bee	Excluded	22	native	-0.006	0.3218	0.3278	-0.0183038
Bee	Excluded	23	native	0.049	0.2994	0.2504	0.195687
Bee	Excluded	24	native	0.0248	0.2124	0.1876	0.132196
Bee	Excluded	25	native	0.011	0.3267	0.3157	0.0348432
Bee	Excluded	26	native	-0.0022	0.2802	0.2824	-0.00779037
Bee	Excluded	27	native	0.0156	0.261	0.2454	0.0635697
Bee	Excluded	28	native	-0.0027	0.1884	0.1911	-0.0141287
Bee	Excluded	29	native	0.009	0.1947	0.1857	0.0484653
Bee	Excluded	30	native	0.0118	0.2029	0.1911	0.0617478
Bee	Excluded	31	native	0.0125	0.2135	0.201	0.0621891
Bee	Excluded	32	native	0.0069	0.1934	0.1865	0.0369973
Bee	Excluded	33	native	-0.0008	0.188	0.1888	-0.00423729
Bee	Excluded	35	native	0.0007	0.1879	0.1872	0.00373932
Bee	Excluded	36	native	-0.0035	0.2464	0.2499	-0.0140056
Bee	Excluded	38	native	0.0075	0.2733	0.2658	0.0282167
Bee	Excluded	39	native	0.0543	0.3248	0.2705	0.200739
Bee	Excluded	40	native	0.0005	0.2297	0.2292	0.0021815
Bee	Excluded	42	native	-0.0018	0.1813	0.1831	-0.00983069
Bee	Excluded	45	native	0.0109	0.3021	0.2912	0.0374313
Bee	Excluded	46	native	0.0045	0.2336	0.2291	0.0196421
Bee	Excluded	47	native	0.0049	0.4363	0.4314	0.0113584
Bee	Excluded	49	native	-0.0104	0.5532	0.5636	-0.0184528
Bee	Excluded	50	native	-0.0167	0.3909	0.4076	-0.0409715
Bee	Excluded	51	native	-0.0112	0.4428	0.454	-0.0246696
Bee	Excluded	52	native	-0.031	0.4215	0.4525	-0.0685083
Bee	Excluded	53	native	-0.0108	0.3317	0.3425	-0.0315328
Bee	Excluded	54	native	0.0048	0.3116	0.3068	0.0156454
Bee	Excluded	56	native	-0.0021	0.3289	0.331	-0.00634441
Bee	Excluded	57	native	-0.0198	0.4054	0.4252	-0.0465663
Bee	Excluded	58	native	0.0147	0.3814	0.3667	0.0400873
Bee	Excluded	59	native	0.004	0.5054	0.5014	0.00797766
Bee	Excluded	60	native	0.0079	0.2826	0.2747	0.0287586
Bee	Excluded	61	native	0.0341	0.4587	0.4246	0.0803109
Bee	Excluded	62	native	0.0182	0.4051	0.3869	0.0470406
Bee	Excluded	64	native	-0.001	0.2044	0.2054	-0.00486855
Bee	Excluded	66	native	-0.0164	0.3619	0.3783	-0.0433518
Bee	Excluded	67	native	-0.0238	0.2922	0.316	-0.0753165
Bee	Excluded	68	native	-0.0071	0.347	0.3541	-0.0200508
Bee	Excluded	69	native	0.0368	0.2808	0.244	0.15082
Bee	Excluded	70	native	0.0099	0.262	0.2521	0.0392701
Bee	Excluded	71	native	0.0103	0.2731	0.2628	0.0391933
Bee	Excluded	72	native	0.0039	0.3585	0.3546	0.0109983
Bee	Excluded	75	native	0.0115	0.2408	0.2293	0.0501526
Bee	Excluded	76	native	-0.0021	0.3106	0.3127	-0.0067157
Bee	Excluded	77	native	0.0525	0.2529	0.2004	0.261976
Bee	Excluded	79	native	0.0415	0.2243	0.1828	0.227024
Bee	Excluded	80	native	0.009	0.2007	0.1917	0.0469484
Bee	Excluded	81	native	0.012	0.2227	0.2107	0.056953
Bee	Excluded	82	native	0.0094	0.2044	0.195	0.0482051
Bee	Excluded	83	native	-0.0002	0.2636	0.2638	-0.00075815
Bee	Excluded	84	native	-0.0027	0.2004	0.2031	-0.0132939
Bee	Excluded	85	native	0.0104	0.2128	0.2024	0.0513834
Bee	Excluded	86	native	0.0205	0.4796	0.4591	0.0446526
Bee	Excluded	87	native	0.0049	0.2609	0.256	0.0191406
Bee	Excluded	88	native	0.0063	0.3128	0.3065	0.0205546
Bee	Excluded	89	native	-0.0048	0.2857	0.2905	-0.0165232
Bee	Excluded	90	native	-0.0112	0.2395	0.2507	-0.0446749
Bee	Excluded	91	native	0.0292	0.2719	0.2427	0.120313
Bee	Excluded	92	native	0.0054	0.3267	0.3213	0.0168067
Bee	Excluded	93	native	0.0477	0.2578	0.2101	0.227035
Bee	Excluded	94	native	0.0246	0.2122	0.1876	0.13113
Bee	Excluded	95	native	0.0104	0.2535	0.2431	0.0427807
Bee	Excluded	96	native	0.0454	0.2421	0.1967	0.230808
Bee	Excluded	97	native	0.0486	0.2392	0.1906	0.254984
Bee	Excluded	98	native	0.0527	0.2498	0.1971	0.267377
Bee	Excluded	99	native	0.0065	0.3943	0.3878	0.0167612
Bee	Excluded	100	native	0.0176	0.2005	0.1829	0.0962274
Bee	Excluded	101	native	0.0393	0.2248	0.1855	0.21186
Bee	Excluded	102	native	0.0103	0.2112	0.2009	0.0512693
Bee	Excluded	103	native	0.047	0.2623	0.2153	0.2183
Bee	Excluded	104	native	0.004	0.3109	0.3069	0.0130336
Bee	Excluded	105	native	-0.0119	0.3146	0.3265	-0.0364472
Bee	Excluded	106	native	0.0179	0.2029	0.185	0.0967568
Bee	Excluded	107	native	0.0361	0.2453	0.2092	0.172562
Bee	Excluded	108	native	0.0229	0.2795	0.2566	0.089244
Bee	Excluded	109	native	0.0014	0.2987	0.2973	0.00470905
Bee	Excluded	110	native	0.02	0.2699	0.2499	0.080032
Bee	Excluded	111	native	0.0374	0.2202	0.1828	0.204595
Bee	Excluded	112	native	-0.0023	0.5002	0.5025	-0.00457711
Bee	Excluded	113	native	-0.0019	0.3418	0.3437	-0.00552808
Bee	Excluded	114	native	0.0254	0.2331	0.2077	0.122292
Bee	Excluded	115	native	-0.02	0.3148	0.3348	-0.0597372
Bee	Excluded	116	native	0.0093	0.2165	0.2072	0.0448842
Bee	Excluded	117	native	-0.0196	0.3035	0.3231	-0.0606623
Bee	Excluded	118	native	0.0077	0.2366	0.2289	0.0336391
Bee	Excluded	119	native	0.0027	0.4132	0.4105	0.00657734
Bee	Excluded	120	native	0.0103	0.2923	0.282	0.0365248
Bee	Excluded	121	native	-0.0057	0.3103	0.316	-0.018038
Bee	Excluded	122	native	0.0022	0.2482	0.246	0.00894309
Bee	Excluded	123	native	0.0043	0.6489	0.6446	0.0066708
Bee	Excluded	124	native	0.0018	0.3689	0.3671	0.0049033
Bee	Excluded	128	native	-0.0123	0.2832	0.2955	-0.0416244
Bee	Excluded	129	native	0.0051	0.3015	0.2964	0.0172065
Bee	Excluded	131	native	0.0137	0.2411	0.2274	0.0602463
Bee	Excluded	133	native	0.0397	0.2445	0.2048	0.193848
Bee	Excluded	134	native	0.0868	0.4086	0.3218	0.269733
Bee	Excluded	135	native	0.0582	0.2643	0.2061	0.282387
Bee	Excluded	136	native	0.0311	0.2172	0.1861	0.167114
Bee	Excluded	138	native	0.0094	0.2193	0.2099	0.0447832
Bee	Excluded	139	native	0.0047	0.273	0.2683	0.0175177
Bee	Excluded	140	native	0.0158	0.2664	0.2506	0.0630487
Bee	Excluded	141	native	0.0062	0.2072	0.201	0.0308458
Bee	Excluded	142	native	0.008	0.2232	0.2152	0.0371747
Bee	Excluded	143	native	0.0371	0.2213	0.1842	0.201412
Bee	Excluded	144	native	0.0519	0.251	0.1991	0.260673
Bee	Excluded	145	native	0.0409	0.2275	0.1866	0.219185
Bee	Excluded	146	native	0.0064	0.1999	0.1935	0.0330749
Bee	Excluded	147	native	0.0098	0.2001	0.1903	0.0514976
Bee	Excluded	148	native	0.003	0.1904	0.1874	0.0160085
Bee	Excluded	149	native	0.0053	0.2149	0.2096	0.0252863
Bee	Excluded	150	native	0.005	0.1974	0.1924	0.0259875
Bee	Excluded	151	native	0.0135	0.2321	0.2186	0.0617566
Bee	Excluded	152	native	-0.0008	0.2296	0.2304	-0.00347222
Bee	Excluded	154	native	0.0103	0.2053	0.195	0.0528205
Bee	Excluded	155	native	-0.0036	0.1839	0.1875	-0.0192
Bee	Excluded	156	native	-0.0015	0.2077	0.2092	-0.00717017
Bee	Excluded	157	native	0.0185	0.3048	0.2863	0.0646175
Bee	Excluded	159	native	0.0242	0.2088	0.1846	0.131094
Bee	Excluded	160	native	0.0089	0.2292	0.2203	0.0403995
Bee	Excluded	162	native	0.0242	0.2562	0.232	0.10431
Bee	Excluded	163	native	0.0032	0.1857	0.1825	0.0175342
Bee	Excluded	167	native	0.0467	0.2552	0.2085	0.223981
Bee	Excluded	168	native	0.0093	0.2312	0.2219	0.0419108
Bee	Excluded	169	native	0.051	0.2674	0.2164	0.235675
Bee	Excluded	170	native	0.0267	0.2119	0.1852	0.144168
Bee	Excluded	171	native	0.0325	0.5286	0.4961	0.065511
Bee	Excluded	172	native	0.0407	0.2342	0.1935	0.210336
Bee	Excluded	173	native	0.0016	0.3377	0.3361	0.00476049
Bee	Excluded	174	native	0.0446	0.2811	0.2365	0.188584
Bee	Excluded	175	native	0.0028	0.1864	0.1836	0.0152505
Bee	Excluded	176	native	0.0006	0.2367	0.2361	0.0025413
Bee	Excluded	177	native	0.0007	0.3755	0.3748	0.00186766
Bee	Excluded	178	native	0.0001	0.3015	0.3014	0.000331785
Bee	Excluded	179	native	0.0212	0.2438	0.2226	0.0952381
Bee	Excluded	180	native	-0.0097	0.4691	0.4788	-0.020259
Bee	Excluded	181	native	0.0008	0.3544	0.3536	0.00226244
Bee	Excluded	182	native	0.0002	0.3591	0.3589	0.000557258
Bee	Excluded	183	native	0.0055	0.2316	0.2261	0.0243255
Bee	Excluded	184	native	0.0105	0.1998	0.1893	0.0554675
Bee	Excluded	185	native	0.0131	0.2207	0.2076	0.0631021
Bee	Excluded	186	native	0.0398	0.3341	0.2943	0.135236
Bee	Excluded	187	native	0.0278	0.2844	0.2566	0.10834
Bee	Excluded	188	native	0.0135	0.2132	0.1997	0.0676014
Bee	Excluded	190	native	0.0284	0.2446	0.2162	0.13136
Bee	Excluded	191	native	-0.0009	0.2276	0.2285	-0.00393873
Bee	Excluded	192	native	-0.0008	0.2133	0.2141	-0.00373657
Bee	Excluded	193	native	0.0036	0.4657	0.4621	0.00779052
Bee	Excluded	194	native	0.0195	0.2376	0.2181	0.0894085
Bee	Excluded	195	native	0.0066	0.2145	0.2079	0.031746
Bee	Excluded	196	native	0.0121	0.3141	0.302	0.0400662
Bee	Excluded	200	native	0.004	0.2008	0.1968	0.0203252
Bee	Excluded	201	native	-0.0017	0.3334	0.3351	-0.00507311
Bee	Excluded	202	native	0.0385	0.2889	0.2504	0.153754
Bee	Excluded	203	native	0.025	0.3555	0.3305	0.075643
Bee	Excluded	204	native	-0.0002	0.2285	0.2287	-0.000874508
Bee	Excluded	205	native	0.0049	0.395	0.3901	0.0125609
Bee	Excluded	206	native	-0.0091	0.2206	0.2297	-0.0396169
Bee	Excluded	207	native	0.0046	0.2043	0.1997	0.0230346
Bee	Excluded	208	native	0.0075	0.2519	0.2444	0.0306874
Bee	Excluded	209	native	0.0124	0.2293	0.2169	0.0571692
Bee	Excluded	210	native	-0.0149	0.3124	0.3273	-0.045524
Bee	Excluded	211	native	0.0402	0.2373	0.1971	0.203957
Bee	Excluded	212	native	-0.0112	0.1806	0.1918	-0.0583942
Bee	Excluded	213	native	-0.0132	0.185	0.1982	-0.0665994
Bee	Excluded	214	native	0.0244	0.3303	0.3059	0.0797646
Bee	Excluded	215	native	-0.0023	0.423	0.4253	-0.00540795
Bee	Excluded	216	native	0.0151	0.3737	0.3586	0.0421082
Bee	Excluded	217	native	0.0484	0.2935	0.2451	0.19747
Bee	Excluded	218	native	0.061	0.2999	0.2389	0.255337
Bee	Excluded	219	native	0.0128	0.2024	0.1896	0.0675105
Bee	Excluded	220	native	0.0031	0.4302	0.4271	0.00725825
Bee	Excluded	221	native	-0.0006	0.4024	0.403	-0.00148883
Bee	Excluded	222	native	0.0309	0.2179	0.187	0.165241
Bee	Excluded	223	native	0.0332	0.2172	0.184	0.180435
Bee	Excluded	224	native	-0.0034	0.3729	0.3763	-0.00903534
Bee	Excluded	225	native	0.022	0.2095	0.1875	0.117333
Bee	Excluded	226	native	-0.0413	0.3512	0.3925	-0.105223
Bee	Excluded	227	native	-0.0056	0.5352	0.5408	-0.010355
Bee	Excluded	228	native	-0.0491	0.5281	0.5772	-0.0850658
Bee	Excluded	229	native	0.0533	0.2692	0.2159	0.246874
Bee	Excluded	230	native	0.008	0.226	0.218	0.0366972
Bee	Excluded	231	native	0.0236	0.2826	0.259	0.0911197
Bee	Excluded	232	native	0.0125	0.1987	0.1862	0.0671321
Bee	Excluded	233	native	0.0511	0.2382	0.1871	0.273116
Bee	Excluded	234	native	0.0116	0.2236	0.212	0.054717
Bee	Excluded	235	native	0.0531	0.2491	0.196	0.270918
Bee	Excluded	236	native	0.0198	0.2459	0.2261	0.0875719
Bee	Excluded	237	native	0.0068	0.24	0.2332	0.0291595
Bee	Excluded	238	native	-0.0106	0.3214	0.332	-0.0319277
Bee	Excluded	240	native	-0.0423	0.397	0.4393	-0.0962896
Bee	Excluded	241	native	0.0085	0.2027	0.1942	0.0437693
Bee	Excluded	243	native	0.0166	0.2187	0.2021	0.0821376
Bee	Excluded	244	native	0.0137	0.2341	0.2204	0.0621597
Swallowtail	Included	1	native	0.005	0.198	0.193	0.0259067
Swallowtail	Included	2	native	0.0228	0.2183	0.1955	0.116624
Swallowtail	Included	3	native	0.0086	0.1943	0.1857	0.0463113
Swallowtail	Included	4	native	-0.0004	0.3136	0.314	-0.00127389
Swallowtail	Included	5	native	0.0008	0.2795	0.2787	0.00287047
Swallowtail	Included	6	native	0.0167	0.2103	0.1936	0.0862603
Swallowtail	Included	7	native	-0.0043	0.2317	0.236	-0.0182203
Swallowtail	Included	8	native	0.0321	0.2204	0.1883	0.170473
Swallowtail	Included	9	native	0.0283	0.2171	0.1888	0.149894
Swallowtail	Included	10	native	0.001	0.1865	0.1855	0.00539084
Swallowtail	Included	11	native	0.0227	0.2185	0.1958	0.115935
Swallowtail	Included	12	native	0.0352	0.2203	0.1851	0.190167
Swallowtail	Included	13	native	0.0357	0.2258	0.1901	0.187796
Swallowtail	Included	14	native	0.0003	0.2184	0.2181	0.00137552
Swallowtail	Included	15	native	0.0081	0.2329	0.2248	0.036032
Swallowtail	Included	16	native	0.0143	0.2533	0.239	0.0598326
Swallowtail	Included	17	alien	-0.001	0.4129	0.4139	-0.00241604
Swallowtail	Included	18	native	-0.0077	0.4963	0.504	-0.0152778
Swallowtail	Included	19	alien	-0.0222	0.3242	0.3464	-0.0640878
Swallowtail	Included	20	native	0.0152	0.2727	0.2575	0.0590291
Swallowtail	Included	21	native	0.0127	0.2609	0.2482	0.0511684
Swallowtail	Included	22	native	-0.0084	0.3064	0.3148	-0.0266836
Swallowtail	Included	23	native	0.0284	0.3151	0.2867	0.0990582
Swallowtail	Included	24	native	0.0168	0.2043	0.1875	0.0896
Swallowtail	Included	25	native	0.0108	0.287	0.2762	0.0391021
Swallowtail	Included	26	native	-0.0097	0.2998	0.3095	-0.0313409
Swallowtail	Included	27	native	-0.012	0.3083	0.3203	-0.0374649
Swallowtail	Included	28	native	-0.0048	0.1818	0.1866	-0.0257235
Swallowtail	Included	29	native	0.0037	0.1889	0.1852	0.0199784
Swallowtail	Included	30	native	0.0066	0.1984	0.1918	0.0344108
Swallowtail	Included	31	native	0.0055	0.2133	0.2078	0.0264678
Swallowtail	Included	32	native	0.0038	0.1924	0.1886	0.0201485
Swallowtail	Included	33	native	-0.0022	0.1866	0.1888	-0.0116525
Swallowtail	Included	34	alien	-0.0171	0.2029	0.22	-0.0777273
Swallowtail	Included	35	native	-0.0056	0.1822	0.1878	-0.029819
Swallowtail	Included	36	native	-0.013	0.2423	0.2553	-0.0509205
Swallowtail	Included	37	alien	0.0107	0.2715	0.2608	0.0410276
Swallowtail	Included	38	native	0.0043	0.2663	0.262	0.0164122
Swallowtail	Included	39	native	0.0246	0.2666	0.242	0.101653
Swallowtail	Included	40	native	0.0003	0.2148	0.2145	0.0013986
Swallowtail	Included	41	alien	0.0021	0.2444	0.2423	0.00866694
Swallowtail	Included	42	native	-0.0001	0.1853	0.1854	-0.000539374
Swallowtail	Included	43	alien	0.0016	0.1906	0.189	0.00846561
Swallowtail	Included	44	alien	0.0084	0.1951	0.1867	0.044992
Swallowtail	Included	45	native	0.0019	0.3276	0.3257	0.00583359
Swallowtail	Included	46	native	-0.0021	0.2457	0.2478	-0.00847458
Swallowtail	Included	47	native	0.0068	0.5347	0.5279	0.0128812
Swallowtail	Included	48	alien	-0.0214	0.2992	0.3206	-0.0667498
Swallowtail	Included	49	native	-0.0022	0.4597	0.4619	-0.00476294
Swallowtail	Included	50	native	-0.0143	0.3188	0.3331	-0.0429301
Swallowtail	Included	51	native	-0.0112	0.361	0.3722	-0.0300913
Swallowtail	Included	52	native	-0.016	0.3605	0.3765	-0.0424967
Swallowtail	Included	53	native	-0.0116	0.3154	0.327	-0.035474
Swallowtail	Included	54	native	0.0067	0.3012	0.2945	0.0227504
Swallowtail	Included	55	alien	-0.0103	0.3268	0.3371	-0.0305547
Swallowtail	Included	56	native	0.0036	0.3975	0.3939	0.00913938
Swallowtail	Included	57	native	-0.0174	0.3166	0.334	-0.0520958
Swallowtail	Included	58	native	0.0146	0.3467	0.3321	0.0439627
Swallowtail	Included	59	native	0.0123	0.4455	0.4332	0.0283934
Swallowtail	Included	60	native	0.0031	0.2842	0.2811	0.0110281
Swallowtail	Included	61	native	0.0417	0.4179	0.3762	0.110845
Swallowtail	Included	62	native	0.0159	0.3371	0.3212	0.0495019
Swallowtail	Included	63	alien	-0.0065	0.2882	0.2947	-0.0220563
Swallowtail	Included	64	native	-0.0058	0.1998	0.2056	-0.0282101
Swallowtail	Included	65	alien	-0.0051	0.3815	0.3866	-0.0131919
Swallowtail	Included	66	native	-0.0078	0.3089	0.3167	-0.024629
Swallowtail	Included	67	native	-0.0172	0.2678	0.285	-0.0603509
Swallowtail	Included	68	native	-0.0065	0.29	0.2965	-0.0219224
Swallowtail	Included	69	native	0.0233	0.2568	0.2335	0.0997859
Swallowtail	Included	70	native	-0.0007	0.2712	0.2719	-0.00257448
Swallowtail	Included	71	native	0.0067	0.3007	0.294	0.0227891
Swallowtail	Included	72	native	0.0097	0.3849	0.3752	0.0258529
Swallowtail	Included	73	alien	-0.017	0.331	0.348	-0.0488506
Swallowtail	Included	74	alien	0.0017	0.2158	0.2141	0.00794021
Swallowtail	Included	75	native	0.0024	0.2516	0.2492	0.00963082
Swallowtail	Included	76	native	-0.002	0.2796	0.2816	-0.00710227
Swallowtail	Included	77	native	0.0332	0.2348	0.2016	0.164683
Swallowtail	Included	78	alien	-0.0008	0.1917	0.1925	-0.00415584
Swallowtail	Included	79	native	0.0271	0.2133	0.1862	0.145542
Swallowtail	Included	80	native	0.0033	0.2289	0.2256	0.0146277
Swallowtail	Included	81	native	0.0103	0.2344	0.2241	0.0459616
Swallowtail	Included	82	native	0.0061	0.2096	0.2035	0.0299754
Swallowtail	Included	83	native	-0.0072	0.3138	0.321	-0.0224299
Swallowtail	Included	84	native	-0.0073	0.2219	0.2292	-0.0318499
Swallowtail	Included	85	native	0.0077	0.2106	0.2029	0.0379497
Swallowtail	Included	86	native	0.0286	0.508	0.4794	0.0596579
Swallowtail	Included	87	native	0.0008	0.2466	0.2458	0.00325468
Swallowtail	Included	88	native	0.0049	0.3618	0.3569	0.0137293
Swallowtail	Included	89	native	-0.0201	0.3601	0.3802	-0.0528669
Swallowtail	Included	90	native	-0.0056	0.2418	0.2474	-0.0226354
Swallowtail	Included	91	native	0.0172	0.3645	0.3473	0.0495249
Swallowtail	Included	92	native	0.0067	0.3739	0.3672	0.0182462
Swallowtail	Included	93	native	0.0234	0.2251	0.2017	0.116014
Swallowtail	Included	94	native	0.0141	0.2089	0.1948	0.0723819
Swallowtail	Included	95	native	0.005	0.2561	0.2511	0.0199124
Swallowtail	Included	96	native	0.0353	0.2419	0.2066	0.170862
Swallowtail	Included	97	native	0.0303	0.2298	0.1995	0.15188
Swallowtail	Included	98	native	0.0292	0.2502	0.221	0.132127
Swallowtail	Included	99	native	0.0116	0.3367	0.3251	0.0356813
Swallowtail	Included	100	native	0.0089	0.1948	0.1859	0.0478752
Swallowtail	Included	101	native	0.0181	0.2188	0.2007	0.0901844
Swallowtail	Included	102	native	0.0077	0.2091	0.2014	0.0382324
Swallowtail	Included	103	native	0.027	0.2614	0.2344	0.115188
Swallowtail	Included	104	native	0.006	0.2941	0.2881	0.0208261
Swallowtail	Included	105	native	-0.0033	0.3204	0.3237	-0.0101946
Swallowtail	Included	106	native	0.0131	0.2042	0.1911	0.0685505
Swallowtail	Included	107	native	0.0139	0.2461	0.2322	0.0598622
Swallowtail	Included	108	native	0.0062	0.263	0.2568	0.0241433
Swallowtail	Included	109	native	-0.0048	0.3119	0.3167	-0.0151563
Swallowtail	Included	110	native	-0.0021	0.3118	0.3139	-0.00669003
Swallowtail	Included	111	native	0.0242	0.2092	0.185	0.130811
Swallowtail	Included	112	native	-0.0042	0.3578	0.362	-0.0116022
Swallowtail	Included	113	native	0.0009	0.3085	0.3076	0.00292588
Swallowtail	Included	114	native	0.0103	0.2262	0.2159	0.0477073
Swallowtail	Included	115	native	-0.0073	0.3204	0.3277	-0.0222765
Swallowtail	Included	116	native	0.0048	0.1998	0.195	0.0246154
Swallowtail	Included	117	native	-0.0094	0.2718	0.2812	-0.0334282
Swallowtail	Included	118	native	0.0097	0.2268	0.2171	0.0446799
Swallowtail	Included	119	native	0.0087	0.4003	0.3916	0.0222165
Swallowtail	Included	120	native	-0.0064	0.3831	0.3895	-0.0164313
Swallowtail	Included	121	native	-0.0165	0.4175	0.434	-0.0380184
Swallowtail	Included	122	native	-0.0128	0.2769	0.2897	-0.0441836
Swallowtail	Included	123	native	0.0048	0.6747	0.6699	0.00716525
Swallowtail	Included	124	native	0.0105	0.392	0.3815	0.0275229
Swallowtail	Included	125	alien	0.0224	0.401	0.3786	0.0591653
Swallowtail	Included	126	alien	0.0029	0.2799	0.277	0.0104693
Swallowtail	Included	127	alien	0.002	0.3593	0.3573	0.00559754
Swallowtail	Included	128	native	-0.0074	0.2715	0.2789	-0.0265328
Swallowtail	Included	129	native	0.0044	0.3065	0.3021	0.0145647
Swallowtail	Included	130	alien	0.0033	0.226	0.2227	0.0148181
Swallowtail	Included	131	native	-0.0039	0.2197	0.2236	-0.0174419
Swallowtail	Included	132	alien	0.0021	0.2888	0.2867	0.00732473
Swallowtail	Included	133	native	0.0166	0.2297	0.2131	0.0778977
Swallowtail	Included	134	native	0.0388	0.3599	0.3211	0.120835
Swallowtail	Included	135	native	0.0347	0.2527	0.218	0.159174
Swallowtail	Included	136	native	0.0173	0.2082	0.1909	0.0906234
Swallowtail	Included	137	alien	0.0082	0.2831	0.2749	0.029829
Swallowtail	Included	138	native	0.006	0.2089	0.2029	0.0295712
Swallowtail	Included	139	native	0.0077	0.3033	0.2956	0.0260487
Swallowtail	Included	140	native	-0.0028	0.2677	0.2705	-0.0103512
Swallowtail	Included	141	native	-0.0037	0.1963	0.2	-0.0185
Swallowtail	Included	142	native	0.0017	0.2227	0.221	0.00769231
Swallowtail	Included	143	native	0.0274	0.213	0.1856	0.147629
Swallowtail	Included	144	native	0.0333	0.2449	0.2116	0.157372
Swallowtail	Included	145	native	0.0266	0.2185	0.1919	0.138614
Swallowtail	Included	146	native	0.0095	0.2142	0.2047	0.0464094
Swallowtail	Included	147	native	0.0017	0.1923	0.1906	0.0089192
Swallowtail	Included	148	native	0.0018	0.1878	0.186	0.00967742
Swallowtail	Included	149	native	0.0076	0.2195	0.2119	0.035866
Swallowtail	Included	150	native	0.005	0.1987	0.1937	0.0258131
Swallowtail	Included	151	native	0.0051	0.2191	0.214	0.0238318
Swallowtail	Included	152	native	0.0027	0.2432	0.2405	0.0112266
Swallowtail	Included	153	alien	0.0113	0.2167	0.2054	0.0550146
Swallowtail	Included	154	native	0.0095	0.2021	0.1926	0.049325
Swallowtail	Included	155	native	-0.0057	0.1848	0.1905	-0.0299213
Swallowtail	Included	156	native	-0.0045	0.2046	0.2091	-0.0215208
Swallowtail	Included	157	native	0.0122	0.3018	0.2896	0.0421271
Swallowtail	Included	158	alien	0.0097	0.2024	0.1927	0.0503373
Swallowtail	Included	159	native	0.0052	0.1914	0.1862	0.027927
Swallowtail	Included	160	native	0.0049	0.2135	0.2086	0.0234899
Swallowtail	Included	161	alien	0.0386	0.245	0.2064	0.187016
Swallowtail	Included	162	native	0.0105	0.24	0.2295	0.0457516
Swallowtail	Included	163	native	-0.0013	0.1848	0.1861	-0.00698549
Swallowtail	Included	164	alien	0.0037	0.1996	0.1959	0.0188872
Swallowtail	Included	165	alien	-0.0011	0.2706	0.2717	-0.00404858
Swallowtail	Included	166	alien	0.0012	0.2863	0.2851	0.00420905
Swallowtail	Included	167	native	0.0304	0.2305	0.2001	0.151924
Swallowtail	Included	168	native	-0.0026	0.2218	0.2244	-0.0115865
Swallowtail	Included	169	native	0.0308	0.2298	0.199	0.154774
Swallowtail	Included	170	native	0.017	0.2046	0.1876	0.0906183
Swallowtail	Included	171	native	0.0276	0.4025	0.3749	0.0736196
Swallowtail	Included	172	native	0.0236	0.2121	0.1885	0.125199
Swallowtail	Included	173	native	-0.0029	0.3998	0.4027	-0.00720139
Swallowtail	Included	174	native	0.0256	0.2463	0.2207	0.115995
Swallowtail	Included	175	native	0	0.1867	0.1867	0
Swallowtail	Included	176	native	-0.002	0.2179	0.2199	-0.00909504
Swallowtail	Included	177	native	-0.0014	0.3634	0.3648	-0.00383772
Swallowtail	Included	178	native	0.002	0.3048	0.3028	0.00660502
Swallowtail	Included	179	native	0.0105	0.2223	0.2118	0.0495751
Swallowtail	Included	180	native	0.0022	0.4507	0.4485	0.00490524
Swallowtail	Included	181	native	0.0028	0.3412	0.3384	0.00827423
Swallowtail	Included	182	native	0.002	0.3475	0.3455	0.00578871
Swallowtail	Included	183	native	-0.0042	0.2138	0.218	-0.0192661
Swallowtail	Included	184	native	0.005	0.2018	0.1968	0.0254065
Swallowtail	Included	185	native	-0.0031	0.2037	0.2068	-0.0149903
Swallowtail	Included	186	native	0.0181	0.2828	0.2647	0.0683793
Swallowtail	Included	187	native	0.0045	0.254	0.2495	0.0180361
Swallowtail	Included	188	native	0.0021	0.1997	0.1976	0.0106275
Swallowtail	Included	189	alien	0.0128	0.3311	0.3183	0.0402136
Swallowtail	Included	190	native	0.0185	0.2324	0.2139	0.086489
Swallowtail	Included	191	native	-0.0113	0.2018	0.2131	-0.0530267
Swallowtail	Included	192	native	-0.012	0.2067	0.2187	-0.0548697
Swallowtail	Included	193	native	0.0095	0.4387	0.4292	0.0221342
Swallowtail	Included	194	native	0.0065	0.2489	0.2424	0.0268152
Swallowtail	Included	195	native	0.0026	0.2159	0.2133	0.0121894
Swallowtail	Included	196	native	0.0181	0.3031	0.285	0.0635088
Swallowtail	Included	197	alien	0.009	0.3241	0.3151	0.0285624
Swallowtail	Included	198	alien	-0.0049	0.2681	0.273	-0.0179487
Swallowtail	Included	199	alien	0.0033	0.3075	0.3042	0.0108481
Swallowtail	Included	200	native	0.0036	0.1976	0.194	0.0185567
Swallowtail	Included	201	native	-0.0023	0.3105	0.3128	-0.00735294
Swallowtail	Included	202	native	0.0275	0.3121	0.2846	0.0966268
Swallowtail	Included	203	native	0.013	0.4462	0.4332	0.0300092
Swallowtail	Included	204	native	-0.011	0.2411	0.2521	-0.0436335
Swallowtail	Included	205	native	-0.0039	0.3597	0.3636	-0.0107261
Swallowtail	Included	206	native	-0.0139	0.1997	0.2136	-0.0650749
Swallowtail	Included	207	native	-0.0013	0.2043	0.2056	-0.00632296
Swallowtail	Included	208	native	0.0002	0.255	0.2548	0.000784929
Swallowtail	Included	209	native	-0.0075	0.2301	0.2376	-0.0315657
Swallowtail	Included	210	native	-0.0189	0.2946	0.3135	-0.0602871
Swallowtail	Included	211	native	0.0304	0.2534	0.223	0.136323
Swallowtail	Included	212	native	-0.01	0.1782	0.1882	-0.053135
Swallowtail	Included	213	native	-0.014	0.1884	0.2024	-0.06917
Swallowtail	Included	214	native	0.0065	0.3744	0.3679	0.0176678
Swallowtail	Included	215	native	-0.0046	0.345	0.3496	-0.0131579
Swallowtail	Included	216	native	0.0003	0.4544	0.4541	0.000660647
Swallowtail	Included	217	native	0.0279	0.3047	0.2768	0.100795
Swallowtail	Included	218	native	0.0301	0.2726	0.2425	0.124124
Swallowtail	Included	219	native	0.0054	0.199	0.1936	0.0278926
Swallowtail	Included	220	native	0.0112	0.4072	0.396	0.0282828
Swallowtail	Included	221	native	0.0007	0.3739	0.3732	0.00187567
Swallowtail	Included	222	native	0.0101	0.2109	0.2008	0.0502988
Swallowtail	Included	223	native	0.0088	0.2058	0.197	0.0446701
Swallowtail	Included	224	native	-0.0011	0.3266	0.3277	-0.00335673
Swallowtail	Included	225	native	0.0027	0.1913	0.1886	0.014316
Swallowtail	Included	226	native	-0.0125	0.3024	0.3149	-0.0396951
Swallowtail	Included	227	native	0.0005	0.3893	0.3888	0.00128601
Swallowtail	Included	228	native	-0.022	0.3732	0.3952	-0.055668
Swallowtail	Included	229	native	0.0323	0.26	0.2277	0.141853
Swallowtail	Included	230	native	0.001	0.2205	0.2195	0.00455581
Swallowtail	Included	231	native	0.0081	0.2688	0.2607	0.0310702
Swallowtail	Included	232	native	0.0075	0.1978	0.1903	0.0394115
Swallowtail	Included	233	native	0.0261	0.2154	0.1893	0.137876
Swallowtail	Included	234	native	0.0103	0.2284	0.2181	0.047226
Swallowtail	Included	235	native	0.0214	0.2173	0.1959	0.109239
Swallowtail	Included	236	native	0.0063	0.2238	0.2175	0.0289655
Swallowtail	Included	237	native	0.0041	0.2226	0.2185	0.0187643
Swallowtail	Included	238	native	-0.0053	0.2793	0.2846	-0.0186226
Swallowtail	Included	239	alien	-0.0112	0.3496	0.3608	-0.0310421
Swallowtail	Included	240	native	-0.021	0.5399	0.5609	-0.0374398
Swallowtail	Included	241	native	0.0073	0.1989	0.1916	0.0381002
Swallowtail	Included	242	alien	0.005	0.1959	0.1909	0.0261917
Swallowtail	Included	243	native	0.0076	0.2115	0.2039	0.0372732
Swallowtail	Included	244	native	0.0069	0.22	0.2131	0.0323792
Swallowtail	Excluded	1	native	0.0079	0.1984	0.1905	0.0414698
Swallowtail	Excluded	2	native	0.0244	0.2175	0.1931	0.126359
Swallowtail	Excluded	3	native	0.0152	0.1981	0.1829	0.0831055
Swallowtail	Excluded	4	native	-0.0061	0.3071	0.3132	-0.0194764
Swallowtail	Excluded	5	native	0.0005	0.2785	0.278	0.00179856
Swallowtail	Excluded	6	native	0.0207	0.2105	0.1898	0.109062
Swallowtail	Excluded	7	native	0.0011	0.2331	0.232	0.00474138
Swallowtail	Excluded	8	native	0.036	0.2207	0.1847	0.194911
Swallowtail	Excluded	9	native	0.0403	0.2254	0.1851	0.21772
Swallowtail	Excluded	10	native	0.0091	0.1913	0.1822	0.0499451
Swallowtail	Excluded	11	native	0.0243	0.2169	0.1926	0.126168
Swallowtail	Excluded	12	native	0.0533	0.2353	0.182	0.292857
Swallowtail	Excluded	13	native	0.0573	0.244	0.1867	0.306909
Swallowtail	Excluded	14	native	-0.0004	0.2139	0.2143	-0.00186654
Swallowtail	Excluded	15	native	0.0088	0.2318	0.223	0.0394619
Swallowtail	Excluded	16	native	0.0229	0.2608	0.2379	0.0962589
Swallowtail	Excluded	18	native	-0.0026	0.5015	0.5041	-0.00515771
Swallowtail	Excluded	20	native	0.0316	0.288	0.2564	0.123245
Swallowtail	Excluded	21	native	0.0233	0.2706	0.2473	0.0942175
Swallowtail	Excluded	22	native	-0.0085	0.3082	0.3167	-0.0268393
Swallowtail	Excluded	23	native	0.0361	0.3196	0.2835	0.127337
Swallowtail	Excluded	24	native	0.0226	0.2072	0.1846	0.122427
Swallowtail	Excluded	25	native	0.0126	0.2872	0.2746	0.0458849
Swallowtail	Excluded	26	native	-0.0104	0.3023	0.3127	-0.0332587
Swallowtail	Excluded	27	native	-0.0121	0.3111	0.3232	-0.0374381
Swallowtail	Excluded	28	native	-0.0024	0.1806	0.183	-0.0131148
Swallowtail	Excluded	29	native	0.0076	0.1898	0.1822	0.0417124
Swallowtail	Excluded	30	native	0.0095	0.1991	0.1896	0.0501055
Swallowtail	Excluded	31	native	0.0116	0.2154	0.2038	0.0569185
Swallowtail	Excluded	32	native	0.0062	0.1912	0.185	0.0335135
Swallowtail	Excluded	33	native	-0.0009	0.1845	0.1854	-0.00485437
Swallowtail	Excluded	35	native	0.0006	0.1848	0.1842	0.00325733
Swallowtail	Excluded	36	native	-0.0034	0.2481	0.2515	-0.0135189
Swallowtail	Excluded	38	native	0.007	0.266	0.259	0.027027
Swallowtail	Excluded	39	native	0.0408	0.2806	0.2398	0.170142
Swallowtail	Excluded	40	native	0.0009	0.2125	0.2116	0.00425331
Swallowtail	Excluded	42	native	-0.006	0.1764	0.1824	-0.0328947
Swallowtail	Excluded	45	native	0.0077	0.3302	0.3225	0.023876
Swallowtail	Excluded	46	native	0.0028	0.2468	0.244	0.0114754
Swallowtail	Excluded	47	native	0.0075	0.5325	0.525	0.0142857
Swallowtail	Excluded	49	native	-0.0058	0.461	0.4668	-0.012425
Swallowtail	Excluded	50	native	-0.014	0.3238	0.3378	-0.0414446
Swallowtail	Excluded	51	native	-0.0105	0.367	0.3775	-0.0278146
Swallowtail	Excluded	52	native	-0.0232	0.3582	0.3814	-0.0608285
Swallowtail	Excluded	53	native	-0.0129	0.3167	0.3296	-0.0391383
Swallowtail	Excluded	54	native	0.0079	0.3031	0.2952	0.0267615
Swallowtail	Excluded	56	native	-0.0061	0.3847	0.3908	-0.015609
Swallowtail	Excluded	57	native	-0.0176	0.3214	0.339	-0.0519174
Swallowtail	Excluded	58	native	0.0162	0.3514	0.3352	0.0483294
Swallowtail	Excluded	59	native	0.0085	0.4468	0.4383	0.0193931
Swallowtail	Excluded	60	native	0.008	0.2862	0.2782	0.0287563
Swallowtail	Excluded	61	native	0.0307	0.4119	0.3812	0.0805352
Swallowtail	Excluded	62	native	0.0188	0.3443	0.3255	0.0577573
Swallowtail	Excluded	64	native	-0.012	0.1918	0.2038	-0.0588813
Swallowtail	Excluded	66	native	-0.0146	0.3061	0.3207	-0.0455254
Swallowtail	Excluded	67	native	-0.0252	0.2625	0.2877	-0.0875912
Swallowtail	Excluded	68	native	-0.0073	0.2928	0.3001	-0.0243252
Swallowtail	Excluded	69	native	0.0273	0.2582	0.2309	0.118233
Swallowtail	Excluded	70	native	0.0079	0.2767	0.2688	0.0293899
Swallowtail	Excluded	71	native	0.0091	0.2997	0.2906	0.0313145
Swallowtail	Excluded	72	native	0.0075	0.3823	0.3748	0.0200107
Swallowtail	Excluded	75	native	0.0075	0.2529	0.2454	0.0305623
Swallowtail	Excluded	76	native	-0.0019	0.2804	0.2823	-0.00673043
Swallowtail	Excluded	77	native	0.0425	0.2402	0.1977	0.214972
Swallowtail	Excluded	79	native	0.0334	0.2162	0.1828	0.182713
Swallowtail	Excluded	80	native	0.0082	0.2299	0.2217	0.0369869
Swallowtail	Excluded	81	native	0.0146	0.2378	0.2232	0.0654122
Swallowtail	Excluded	82	native	0.0109	0.211	0.2001	0.0544728
Swallowtail	Excluded	83	native	-0.001	0.3167	0.3177	-0.00314762
Swallowtail	Excluded	84	native	-0.0023	0.223	0.2253	-0.0102086
Swallowtail	Excluded	85	native	0.0125	0.2121	0.1996	0.0626253
Swallowtail	Excluded	86	native	0.0188	0.5025	0.4837	0.0388671
Swallowtail	Excluded	87	native	0.0032	0.249	0.2458	0.0130187
Swallowtail	Excluded	88	native	0.0072	0.3633	0.3561	0.020219
Swallowtail	Excluded	89	native	-0.0082	0.369	0.3772	-0.0217391
Swallowtail	Excluded	90	native	-0.0046	0.241	0.2456	-0.0187296
Swallowtail	Excluded	91	native	0.0238	0.3681	0.3443	0.0691258
Swallowtail	Excluded	92	native	-0.0022	0.3621	0.3643	-0.00603898
Swallowtail	Excluded	93	native	0.0334	0.2313	0.1979	0.168772
Swallowtail	Excluded	94	native	0.0218	0.2128	0.191	0.114136
Swallowtail	Excluded	95	native	0.0101	0.2582	0.2481	0.0407094
Swallowtail	Excluded	96	native	0.0393	0.242	0.2027	0.193883
Swallowtail	Excluded	97	native	0.0436	0.2392	0.1956	0.222904
Swallowtail	Excluded	98	native	0.0361	0.2532	0.2171	0.166283
Swallowtail	Excluded	99	native	0.0105	0.3401	0.3296	0.0318568
Swallowtail	Excluded	100	native	0.0095	0.1926	0.1831	0.0518842
Swallowtail	Excluded	101	native	0.0235	0.2222	0.1987	0.118269
Swallowtail	Excluded	102	native	0.0144	0.2133	0.1989	0.0723982
Swallowtail	Excluded	103	native	0.0323	0.263	0.2307	0.140009
Swallowtail	Excluded	104	native	0.0065	0.2964	0.2899	0.0224215
Swallowtail	Excluded	105	native	-0.0044	0.3186	0.323	-0.0136223
Swallowtail	Excluded	106	native	0.0162	0.2036	0.1874	0.0864461
Swallowtail	Excluded	107	native	0.0202	0.2513	0.2311	0.087408
Swallowtail	Excluded	108	native	0.0108	0.2667	0.2559	0.042204
Swallowtail	Excluded	109	native	-0.0067	0.3101	0.3168	-0.021149
Swallowtail	Excluded	110	native	-0.0011	0.3134	0.3145	-0.00349762
Swallowtail	Excluded	111	native	0.0283	0.21	0.1817	0.155751
Swallowtail	Excluded	112	native	-0.0036	0.3619	0.3655	-0.00984952
Swallowtail	Excluded	113	native	0.0053	0.3131	0.3078	0.017219
Swallowtail	Excluded	114	native	0.0153	0.2295	0.2142	0.0714286
Swallowtail	Excluded	115	native	-0.0092	0.3177	0.3269	-0.0281432
Swallowtail	Excluded	116	native	0.0084	0.1998	0.1914	0.0438871
Swallowtail	Excluded	117	native	-0.0073	0.2722	0.2795	-0.0261181
Swallowtail	Excluded	118	native	0.0139	0.229	0.2151	0.0646211
Swallowtail	Excluded	119	native	0.0062	0.3975	0.3913	0.0158446
Swallowtail	Excluded	120	native	0.0043	0.3908	0.3865	0.0111255
Swallowtail	Excluded	121	native	-0.0034	0.4274	0.4308	-0.00789229
Swallowtail	Excluded	122	native	0.0005	0.2867	0.2862	0.00174703
Swallowtail	Excluded	123	native	0.007	0.675	0.668	0.010479
Swallowtail	Excluded	124	native	0.0099	0.3912	0.3813	0.0259638
Swallowtail	Excluded	128	native	-0.004	0.2735	0.2775	-0.0144144
Swallowtail	Excluded	129	native	0.0034	0.3046	0.3012	0.0112882
Swallowtail	Excluded	131	native	0.0055	0.2269	0.2214	0.0248419
Swallowtail	Excluded	133	native	0.0248	0.2358	0.211	0.117536
Swallowtail	Excluded	134	native	0.0594	0.3798	0.3204	0.185393
Swallowtail	Excluded	135	native	0.047	0.2611	0.2141	0.219524
Swallowtail	Excluded	136	native	0.025	0.2122	0.1872	0.133547
Swallowtail	Excluded	138	native	0.0083	0.2097	0.2014	0.0412115
Swallowtail	Excluded	139	native	0.0028	0.2972	0.2944	0.00951087
Swallowtail	Excluded	140	native	0.0093	0.2785	0.2692	0.0345468
Swallowtail	Excluded	141	native	-0.0001	0.196	0.1961	-0.000509944
Swallowtail	Excluded	142	native	0.0068	0.2241	0.2173	0.0312931
Swallowtail	Excluded	143	native	0.0316	0.2138	0.1822	0.173436
Swallowtail	Excluded	144	native	0.0432	0.2509	0.2077	0.207992
Swallowtail	Excluded	145	native	0.034	0.2222	0.1882	0.180659
Swallowtail	Excluded	146	native	0.0119	0.2147	0.2028	0.0586785
Swallowtail	Excluded	147	native	0.0104	0.1977	0.1873	0.0555259
Swallowtail	Excluded	148	native	0.003	0.1863	0.1833	0.0163666
Swallowtail	Excluded	149	native	0.0075	0.2172	0.2097	0.0357654
Swallowtail	Excluded	150	native	0.0052	0.1962	0.191	0.0272251
Swallowtail	Excluded	151	native	0.0082	0.2194	0.2112	0.0388258
Swallowtail	Excluded	152	native	0.0043	0.2432	0.2389	0.0179992
Swallowtail	Excluded	154	native	0.0112	0.2014	0.1902	0.0588854
Swallowtail	Excluded	155	native	-0.0029	0.184	0.1869	-0.0155163
Swallowtail	Excluded	156	native	-0.0003	0.2049	0.2052	-0.00146199
Swallowtail	Excluded	157	native	0.017	0.3056	0.2886	0.0589051
Swallowtail	Excluded	159	native	0.0138	0.197	0.1832	0.0753275
Swallowtail	Excluded	160	native	0.0087	0.2148	0.2061	0.0422125
Swallowtail	Excluded	162	native	0.0147	0.2409	0.2262	0.0649867
Swallowtail	Excluded	163	native	0.002	0.1846	0.1826	0.0109529
Swallowtail	Excluded	167	native	0.0331	0.2303	0.1972	0.16785
Swallowtail	Excluded	168	native	0.0058	0.2288	0.223	0.026009
Swallowtail	Excluded	169	native	0.0379	0.233	0.1951	0.194259
Swallowtail	Excluded	170	native	0.0228	0.2079	0.1851	0.123177
Swallowtail	Excluded	171	native	0.0276	0.4076	0.38	0.0726316
Swallowtail	Excluded	172	native	0.027	0.2126	0.1856	0.145474
Swallowtail	Excluded	173	native	-0.0005	0.4039	0.4044	-0.0012364
Swallowtail	Excluded	174	native	0.0356	0.2527	0.2171	0.16398
Swallowtail	Excluded	175	native	0.0073	0.1912	0.1839	0.0396955
Swallowtail	Excluded	176	native	-0.0019	0.2144	0.2163	-0.0087841
Swallowtail	Excluded	177	native	0.0025	0.3659	0.3634	0.00687947
Swallowtail	Excluded	178	native	-0.0041	0.2969	0.301	-0.0136213
Swallowtail	Excluded	179	native	0.0133	0.2211	0.2078	0.0640038
Swallowtail	Excluded	180	native	-0.003	0.4455	0.4485	-0.00668896
Swallowtail	Excluded	181	native	0.004	0.3455	0.3415	0.011713
Swallowtail	Excluded	182	native	0.0031	0.3517	0.3486	0.00889271
Swallowtail	Excluded	183	native	-0.0023	0.2122	0.2145	-0.0107226
Swallowtail	Excluded	184	native	0.0149	0.2094	0.1945	0.0766067
Swallowtail	Excluded	185	native	0.0053	0.2096	0.2043	0.0259422
Swallowtail	Excluded	186	native	0.028	0.2907	0.2627	0.106585
Swallowtail	Excluded	187	native	0.0126	0.2602	0.2476	0.0508885
Swallowtail	Excluded	188	native	0.0064	0.2008	0.1944	0.0329218
Swallowtail	Excluded	190	native	0.0213	0.2312	0.2099	0.101477
Swallowtail	Excluded	191	native	-0.0088	0.2012	0.21	-0.0419048
Swallowtail	Excluded	192	native	-0.0066	0.21	0.2166	-0.0304709
Swallowtail	Excluded	193	native	0.0069	0.4358	0.4289	0.0160877
Swallowtail	Excluded	194	native	0.0128	0.2513	0.2385	0.0536688
Swallowtail	Excluded	195	native	0.0069	0.2168	0.2099	0.0328728
Swallowtail	Excluded	196	native	0.0182	0.3043	0.2861	0.0636141
Swallowtail	Excluded	200	native	0.0039	0.1941	0.1902	0.0205047
Swallowtail	Excluded	201	native	-0.0019	0.3135	0.3154	-0.0060241
Swallowtail	Excluded	202	native	0.0309	0.3119	0.281	0.109964
Swallowtail	Excluded	203	native	0.0157	0.4457	0.43	0.0365116
Swallowtail	Excluded	204	native	-0.0156	0.2372	0.2528	-0.0617089
Swallowtail	Excluded	205	native	0.0022	0.3666	0.3644	0.00603732
Swallowtail	Excluded	206	native	-0.0105	0.202	0.2125	-0.0494118
Swallowtail	Excluded	207	native	0.0038	0.2062	0.2024	0.0187747
Swallowtail	Excluded	208	native	0.0005	0.2557	0.2552	0.00195925
Swallowtail	Excluded	209	native	0.0029	0.2388	0.2359	0.0122933
Swallowtail	Excluded	210	native	-0.0182	0.2969	0.3151	-0.0577594
Swallowtail	Excluded	211	native	0.0356	0.2547	0.2191	0.162483
Swallowtail	Excluded	212	native	-0.0103	0.1744	0.1847	-0.0557661
Swallowtail	Excluded	213	native	-0.0169	0.1815	0.1984	-0.0851815
Swallowtail	Excluded	214	native	0.0144	0.3794	0.365	0.0394521
Swallowtail	Excluded	215	native	-0.0042	0.3499	0.3541	-0.0118611
Swallowtail	Excluded	216	native	0.0066	0.4575	0.4509	0.0146374
Swallowtail	Excluded	217	native	0.0343	0.3074	0.2731	0.125595
Swallowtail	Excluded	218	native	0.0436	0.2822	0.2386	0.182733
Swallowtail	Excluded	219	native	0.0125	0.2025	0.19	0.0657895
Swallowtail	Excluded	220	native	0.0078	0.4082	0.4004	0.0194805
Swallowtail	Excluded	221	native	0.0023	0.3798	0.3775	0.00609272
Swallowtail	Excluded	222	native	0.0194	0.2182	0.1988	0.0975855
Swallowtail	Excluded	223	native	0.0189	0.2138	0.1949	0.0969728
Swallowtail	Excluded	224	native	-0.0002	0.3317	0.3319	-0.000602591
Swallowtail	Excluded	225	native	0.012	0.1981	0.1861	0.0644815
Swallowtail	Excluded	226	native	-0.029	0.2901	0.3191	-0.0908806
Swallowtail	Excluded	227	native	-0.0041	0.3891	0.3932	-0.0104273
Swallowtail	Excluded	228	native	-0.0336	0.365	0.3986	-0.084295
Swallowtail	Excluded	229	native	0.0472	0.271	0.2238	0.210903
Swallowtail	Excluded	230	native	0.0014	0.2169	0.2155	0.00649652
Swallowtail	Excluded	231	native	0.0122	0.2718	0.2596	0.0469954
Swallowtail	Excluded	232	native	0.013	0.1996	0.1866	0.0696677
Swallowtail	Excluded	233	native	0.0386	0.2243	0.1857	0.207862
Swallowtail	Excluded	234	native	0.0138	0.2305	0.2167	0.0636825
Swallowtail	Excluded	235	native	0.04	0.234	0.194	0.206186
Swallowtail	Excluded	236	native	0.0121	0.2289	0.2168	0.0558118
Swallowtail	Excluded	237	native	0.0023	0.2201	0.2178	0.0105601
Swallowtail	Excluded	238	native	-0.0093	0.2783	0.2876	-0.0323366
Swallowtail	Excluded	240	native	-0.0441	0.5139	0.558	-0.0790323
Swallowtail	Excluded	241	native	0.0078	0.1968	0.189	0.0412698
Swallowtail	Excluded	243	native	0.013	0.2137	0.2007	0.0647733
Swallowtail	Excluded	244	native	0.0135	0.224	0.2105	0.064133
Housefly	Included	1	native	0.0177134	0.536232	0.518519	0.0341615
Housefly	Included	2	native	0.0238544	0.542373	0.518519	0.0460048
Housefly	Included	3	native	0.0186716	0.53719	0.518519	0.0360094
Housefly	Included	4	native	0.0459904	0.77027	0.72428	0.0634982
Housefly	Included	5	native	-0.0133841	0.88785	0.901235	-0.0148509
Housefly	Included	6	native	0.010414	0.734694	0.72428	0.0143785
Housefly	Included	7	native	-0.0234924	0.700787	0.72428	-0.0324356
Housefly	Included	8	native	0.067928	0.792208	0.72428	0.0937869
Housefly	Included	9	native	0.0702407	0.794521	0.72428	0.0969801
Housefly	Included	10	native	0.00690296	0.731183	0.72428	0.00953079
Housefly	Included	11	native	0.0757202	0.8	0.72428	0.104545
Housefly	Included	12	native	0.037037	0.555556	0.518519	0.0714286
Housefly	Included	13	native	-0.0385185	0.48	0.518519	-0.0742857
Housefly	Included	14	native	-0.0837359	0.434783	0.518519	-0.161491
Housefly	Included	15	native	0.026936	0.545455	0.518519	0.0519481
Housefly	Included	16	native	0.0432099	0.944444	0.901235	0.0479452
Housefly	Included	17	alien	-0.013474	0.854839	0.868313	-0.0155175
Housefly	Included	18	native	-0.0262346	0.875	0.901235	-0.0291096
Housefly	Included	19	alien	-0.088901	0.779412	0.868313	-0.102384
Housefly	Included	20	native	0.00529101	0.52381	0.518519	0.0102041
Housefly	Included	21	native	-0.0185185	0.5	0.518519	-0.0357143
Housefly	Included	22	native	-0.0375982	0.863636	0.901235	-0.0417186
Housefly	Included	23	native	0.0349794	0.759259	0.72428	0.0482955
Housefly	Included	24	native	0.0344227	0.552941	0.518519	0.0663866
Housefly	Included	25	native	0.0234662	0.541985	0.518519	0.0452563
Housefly	Included	26	native	-0.0643912	0.803922	0.868313	-0.0741567
Housefly	Included	27	native	-0.0375982	0.863636	0.901235	-0.0417186
Housefly	Included	28	native	-0.0339824	0.484536	0.518519	-0.0655376
Housefly	Included	29	native	-0.0661376	0.452381	0.518519	-0.127551
Housefly	Included	30	native	0.0783517	0.802632	0.72428	0.108179
Housefly	Included	31	native	0.0279326	0.752212	0.72428	0.038566
Housefly	Included	32	native	0	0.518519	0.518519	0
Housefly	Included	33	native	-0.062963	0.455556	0.518519	-0.121429
Housefly	Included	34	alien	-0.045991	0.472527	0.518519	-0.088697
Housefly	Included	35	native	-0.0346476	0.483871	0.518519	-0.0668203
Housefly	Included	36	native	0.0176556	0.741935	0.72428	0.0243768
Housefly	Included	37	alien	0.0805982	0.804878	0.72428	0.11128
Housefly	Included	38	native	0.00968661	0.528205	0.518519	0.0186813
Housefly	Included	39	native	0.026936	0.545455	0.518519	0.0519481
Housefly	Included	40	native	0.00322061	0.521739	0.518519	0.00621118
Housefly	Included	41	alien	-0.00999412	0.714286	0.72428	-0.0137987
Housefly	Included	42	native	-0.0785185	0.44	0.518519	-0.151429
Housefly	Included	43	alien	0.00409455	0.522613	0.518519	0.00789663
Housefly	Included	44	alien	0.012516	0.531034	0.518519	0.0241379
Housefly	Included	45	native	0.00299289	0.727273	0.72428	0.00413223
Housefly	Included	46	native	-0.01506	0.70922	0.72428	-0.020793
Housefly	Included	47	native	0.00587889	0.730159	0.72428	0.00811688
Housefly	Included	48	alien	-0.077268	0.791045	0.868313	-0.0889863
Housefly	Included	49	native	-0.00831276	0.86	0.868313	-0.00957346
Housefly	Included	50	native	-0.0433128	0.825	0.868313	-0.0498815
Housefly	Included	51	native	-0.023393	0.84492	0.868313	-0.0269407
Housefly	Included	52	native	-0.0825985	0.785714	0.868313	-0.0951253
Housefly	Included	53	native	-0.0020749	0.89916	0.901235	-0.00230229
Housefly	Included	54	native	0.00427724	0.905512	0.901235	0.00474598
Housefly	Included	55	alien	-0.0221589	0.846154	0.868313	-0.0255195
Housefly	Included	56	native	0.080068	0.804348	0.72428	0.110548
Housefly	Included	57	native	-0.0487639	0.819549	0.868313	-0.0561594
Housefly	Included	58	native	0.0123457	0.91358	0.901235	0.0136986
Housefly	Included	59	native	0.0116872	0.88	0.868313	0.0134597
Housefly	Included	60	native	-0.00212508	0.516393	0.518519	-0.00409836
Housefly	Included	61	native	0.0592235	0.927536	0.868313	0.0682052
Housefly	Included	62	native	0.0194423	0.887755	0.868313	0.0223909
Housefly	Included	63	alien	-0.0748345	0.793478	0.868313	-0.0861838
Housefly	Included	64	native	-0.0569801	0.461538	0.518519	-0.10989
Housefly	Included	65	alien	-0.00492478	0.863388	0.868313	-0.00567166
Housefly	Included	66	native	-0.0472601	0.821053	0.868313	-0.0544275
Housefly	Included	67	native	-0.0788391	0.789474	0.868313	-0.0907957
Housefly	Included	68	native	-0.0232423	0.84507	0.868313	-0.0267672
Housefly	Included	69	native	0.0529101	0.571429	0.518519	0.102041
Housefly	Included	70	native	0.0142684	0.532787	0.518519	0.0275176
Housefly	Included	71	native	0	0.518519	0.518519	0
Housefly	Included	72	native	0.0243386	0.542857	0.518519	0.0469388
Housefly	Included	73	alien	-0.0558128	0.8125	0.868313	-0.0642773
Housefly	Included	74	alien	0.0257202	0.75	0.72428	0.0355114
Housefly	Included	75	native	0.0125623	0.736842	0.72428	0.0173445
Housefly	Included	76	native	-0.00319648	0.865116	0.868313	-0.00368125
Housefly	Included	77	native	0.0187949	0.537313	0.518519	0.0362473
Housefly	Included	78	alien	-0.00524418	0.513274	0.518519	-0.0101138
Housefly	Included	79	native	0.0123457	0.530864	0.518519	0.0238095
Housefly	Included	80	native	-0.026004	0.698276	0.72428	-0.0359032
Housefly	Included	81	native	-0.00212508	0.516393	0.518519	-0.00409836
Housefly	Included	82	native	-0.0063234	0.512195	0.518519	-0.0121951
Housefly	Included	83	native	0.0282975	0.752577	0.72428	0.0390698
Housefly	Included	84	native	-0.0289352	0.489583	0.518519	-0.0558036
Housefly	Included	85	native	-0.00212508	0.516393	0.518519	-0.00409836
Housefly	Included	86	native	0.00120446	0.902439	0.901235	0.00133645
Housefly	Included	87	native	0.00352734	0.904762	0.901235	0.00391389
Housefly	Included	88	native	0.0186243	0.537143	0.518519	0.0359184
Housefly	Included	89	native	-0.000141904	0.724138	0.72428	-0.000195925
Housefly	Included	90	native	-0.0794941	0.439024	0.518519	-0.15331
Housefly	Included	91	native	0.00976272	0.734043	0.72428	0.0134792
Housefly	Included	92	native	0.080068	0.804348	0.72428	0.110548
Housefly	Included	93	native	0.047271	0.565789	0.518519	0.0911654
Housefly	Included	94	native	-0.00663278	0.717647	0.72428	-0.00915775
Housefly	Included	95	native	-0.00688853	0.717391	0.72428	-0.00951087
Housefly	Included	96	native	0.0565421	0.780822	0.72428	0.0780666
Housefly	Included	97	native	0.0702407	0.794521	0.72428	0.0969801
Housefly	Included	98	native	0.040426	0.764706	0.72428	0.0558155
Housefly	Included	99	native	0.0197469	0.88806	0.868313	0.0227417
Housefly	Included	100	native	0.0159642	0.534483	0.518519	0.0307882
Housefly	Included	101	native	0.0767196	0.595238	0.518519	0.147959
Housefly	Included	102	native	-0.000974659	0.517544	0.518519	-0.0018797
Housefly	Included	103	native	0.040426	0.764706	0.72428	0.0558155
Housefly	Included	104	native	-0.00182628	0.899408	0.901235	-0.00202642
Housefly	Included	105	native	-0.0231914	0.495327	0.518519	-0.0447263
Housefly	Included	106	native	0.0411145	0.559633	0.518519	0.0792923
Housefly	Included	107	native	0.037037	0.555556	0.518519	0.0714286
Housefly	Included	108	native	0.0255991	0.544118	0.518519	0.0493697
Housefly	Included	109	native	-0.00308642	0.898148	0.901235	-0.00342466
Housefly	Included	110	native	0.0529101	0.571429	0.518519	0.102041
Housefly	Included	111	native	0.0155724	0.534091	0.518519	0.0300325
Housefly	Included	112	native	-0.000471348	0.867841	0.868313	-0.000542831
Housefly	Included	113	native	0.0423868	0.766667	0.72428	0.0585227
Housefly	Included	114	native	0.0137395	0.532258	0.518519	0.0264977
Housefly	Included	115	native	-0.0472542	0.471264	0.518519	-0.091133
Housefly	Included	116	native	0.026936	0.545455	0.518519	0.0519481
Housefly	Included	117	native	0	0.518519	0.518519	0
Housefly	Included	118	native	0.019943	0.538462	0.518519	0.0384615
Housefly	Included	119	native	-0.00612967	0.895105	0.901235	-0.00680142
Housefly	Included	120	native	-0.0137535	0.710526	0.72428	-0.0189892
Housefly	Included	121	native	-0.000141904	0.724138	0.72428	-0.000195925
Housefly	Included	122	native	0.00976272	0.734043	0.72428	0.0134792
Housefly	Included	123	native	0.0100952	0.734375	0.72428	0.0139382
Housefly	Included	124	native	-0.00123457	0.9	0.901235	-0.00136986
Housefly	Included	125	alien	0.0349794	0.759259	0.72428	0.0482955
Housefly	Included	126	alien	0.0239343	0.542453	0.518519	0.046159
Housefly	Included	127	alien	-0.0072987	0.716981	0.72428	-0.0100772
Housefly	Included	128	native	-0.0285185	0.49	0.518519	-0.055
Housefly	Included	129	native	0.0292522	0.547771	0.518519	0.0564149
Housefly	Included	130	alien	-0.010706	0.507812	0.518519	-0.0206473
Housefly	Included	131	native	-0.003367	0.515152	0.518519	-0.00649351
Housefly	Included	132	alien	-0.0123457	0.506173	0.518519	-0.0238095
Housefly	Included	133	native	0.047271	0.565789	0.518519	0.0911654
Housefly	Included	134	native	0.166667	0.685185	0.518519	0.321429
Housefly	Included	135	native	0.0349794	0.759259	0.72428	0.0482955
Housefly	Included	136	native	0.0550109	0.573529	0.518519	0.106092
Housefly	Included	137	alien	0.0159642	0.534483	0.518519	0.0307882
Housefly	Included	138	native	0.00299289	0.727273	0.72428	0.00413223
Housefly	Included	139	native	-0.0479303	0.470588	0.518519	-0.092437
Housefly	Included	140	native	-0.003367	0.515152	0.518519	-0.00649351
Housefly	Included	141	native	-0.0479303	0.470588	0.518519	-0.092437
Housefly	Included	142	native	0.00567503	0.524194	0.518519	0.0109447
Housefly	Included	143	native	0.0628768	0.581395	0.518519	0.121262
Housefly	Included	144	native	0.0518396	0.776119	0.72428	0.0715739
Housefly	Included	145	native	0.0298686	0.548387	0.518519	0.0576037
Housefly	Included	146	native	0.0169146	0.535433	0.518519	0.0326209
Housefly	Included	147	native	0.0140379	0.738318	0.72428	0.0193819
Housefly	Included	148	native	0.00561941	0.524138	0.518519	0.0108374
Housefly	Included	149	native	0.0096505	0.528169	0.518519	0.0186117
Housefly	Included	150	native	0.0140902	0.532609	0.518519	0.0271739
Housefly	Included	151	native	-0.00238949	0.516129	0.518519	-0.00460829
Housefly	Included	152	native	-0.023469	0.49505	0.518519	-0.0452617
Housefly	Included	153	alien	0.00575333	0.524272	0.518519	0.0110957
Housefly	Included	154	native	0.00819904	0.526718	0.518519	0.0158124
Housefly	Included	155	native	-0.0339824	0.484536	0.518519	-0.0655376
Housefly	Included	156	native	-0.062963	0.455556	0.518519	-0.121429
Housefly	Included	157	native	0.036226	0.554745	0.518519	0.0698644
Housefly	Included	158	alien	0.0214815	0.54	0.518519	0.0414286
Housefly	Included	159	native	0.0391738	0.557692	0.518519	0.0755495
Housefly	Included	160	native	0.0204036	0.538922	0.518519	0.0393499
Housefly	Included	161	alien	0.037037	0.555556	0.518519	0.0714286
Housefly	Included	162	native	0.019943	0.538462	0.518519	0.0384615
Housefly	Included	163	native	-0.0279525	0.490566	0.518519	-0.0539084
Housefly	Included	164	alien	0.000439266	0.724719	0.72428	0.000606486
Housefly	Included	165	alien	0.0159642	0.534483	0.518519	0.0307882
Housefly	Included	166	alien	0.00449403	0.523013	0.518519	0.00866707
Housefly	Included	167	native	0.0486457	0.567164	0.518519	0.0938166
Housefly	Included	168	native	-0.0116692	0.506849	0.518519	-0.0225049
Housefly	Included	169	native	0.040426	0.764706	0.72428	0.0558155
Housefly	Included	170	native	-0.0036916	0.720588	0.72428	-0.00509693
Housefly	Included	171	native	0.00265498	0.870968	0.868313	0.00305764
Housefly	Included	172	native	0.050447	0.568966	0.518519	0.0972906
Housefly	Included	173	native	-0.0129396	0.71134	0.72428	-0.0178655
Housefly	Included	174	native	-0.0123457	0.506173	0.518519	-0.0238095
Housefly	Included	175	native	-0.0238949	0.494624	0.518519	-0.0460829
Housefly	Included	176	native	-0.0837359	0.434783	0.518519	-0.161491
Housefly	Included	177	native	-0.00583323	0.718447	0.72428	-0.00805384
Housefly	Included	178	native	0.0590535	0.783333	0.72428	0.0815341
Housefly	Included	179	native	-0.0185185	0.5	0.518519	-0.0357143
Housefly	Included	180	native	0.00976272	0.734043	0.72428	0.0134792
Housefly	Included	181	native	-0.00867258	0.892562	0.901235	-0.009623
Housefly	Included	182	native	-0.0104783	0.890756	0.901235	-0.0116266
Housefly	Included	183	native	-0.0185185	0.5	0.518519	-0.0357143
Housefly	Included	184	native	-0.0954416	0.423077	0.518519	-0.184066
Housefly	Included	185	native	-0.003367	0.515152	0.518519	-0.00649351
Housefly	Included	186	native	0.0439815	0.5625	0.518519	0.0848214
Housefly	Included	187	native	-0.0087146	0.509804	0.518519	-0.0168067
Housefly	Included	188	native	-0.0116692	0.506849	0.518519	-0.0225049
Housefly	Included	189	alien	-0.0954416	0.423077	0.518519	-0.184066
Housefly	Included	190	native	0.0343409	0.758621	0.72428	0.0474138
Housefly	Included	191	native	-0.0766581	0.44186	0.518519	-0.147841
Housefly	Included	192	native	-0.125661	0.392857	0.518519	-0.242347
Housefly	Included	193	native	-0.00123457	0.9	0.901235	-0.00136986
Housefly	Included	194	native	-0.0223568	0.701923	0.72428	-0.0308676
Housefly	Included	195	native	0.000861326	0.51938	0.518519	0.00166113
Housefly	Included	196	native	0.0118089	0.913043	0.901235	0.013103
Housefly	Included	197	alien	0.00849884	0.876812	0.868313	0.00978776
Housefly	Included	198	alien	-0.00729517	0.893939	0.901235	-0.00809465
Housefly	Included	199	alien	0.00479754	0.523316	0.518519	0.00925241
Housefly	Included	200	native	0.0144485	0.532967	0.518519	0.027865
Housefly	Included	201	native	-0.000291172	0.900943	0.901235	-0.000323081
Housefly	Included	202	native	0.0398711	0.764151	0.72428	0.0550493
Housefly	Included	203	native	0.0382202	0.7625	0.72428	0.0527699
Housefly	Included	204	native	-0.00934268	0.891892	0.901235	-0.0103665
Housefly	Included	205	native	-0.00729517	0.893939	0.901235	-0.00809465
Housefly	Included	206	native	-0.0179012	0.883333	0.901235	-0.019863
Housefly	Included	207	native	-0.0211548	0.703125	0.72428	-0.0292081
Housefly	Included	208	native	0.0154321	0.916667	0.901235	0.0171233
Housefly	Included	209	native	-0.0837359	0.434783	0.518519	-0.161491
Housefly	Included	210	native	-0.0179012	0.883333	0.901235	-0.019863
Housefly	Included	211	native	0.0369142	0.761194	0.72428	0.0509668
Housefly	Included	212	native	-0.131422	0.387097	0.518519	-0.253456
Housefly	Included	213	native	0.0821718	0.806452	0.72428	0.113453
Housefly	Included	214	native	-0.00205761	0.722222	0.72428	-0.00284091
Housefly	Included	215	native	-0.00849967	0.859813	0.868313	-0.00978872
Housefly	Included	216	native	-0.0223568	0.701923	0.72428	-0.0308676
Housefly	Included	217	native	0.040426	0.764706	0.72428	0.0558155
Housefly	Included	218	native	0.0499137	0.774194	0.72428	0.068915
Housefly	Included	219	native	-0.0215771	0.702703	0.72428	-0.0297912
Housefly	Included	220	native	0.0144997	0.882812	0.868313	0.0166988
Housefly	Included	221	native	-0.00344789	0.864865	0.868313	-0.0039708
Housefly	Included	222	native	-0.0185185	0.5	0.518519	-0.0357143
Housefly	Included	223	native	-0.00788022	0.510638	0.518519	-0.0151976
Housefly	Included	224	native	-0.0123128	0.856	0.868313	-0.0141801
Housefly	Included	225	native	0.0391738	0.557692	0.518519	0.0755495
Housefly	Included	226	native	-0.0683128	0.8	0.868313	-0.078673
Housefly	Included	227	native	-0.0183128	0.85	0.868313	-0.02109
Housefly	Included	228	native	-0.0710155	0.797297	0.868313	-0.0817856
Housefly	Included	229	native	0.0702407	0.794521	0.72428	0.0969801
Housefly	Included	230	native	0.0484474	0.772727	0.72428	0.0668905
Housefly	Included	231	native	0.00148148	0.52	0.518519	0.00285714
Housefly	Included	232	native	0.00742748	0.731707	0.72428	0.010255
Housefly	Included	233	native	0.0255991	0.544118	0.518519	0.0493697
Housefly	Included	234	native	0.0102171	0.528736	0.518519	0.0197044
Housefly	Included	235	native	0.037037	0.555556	0.518519	0.0714286
Housefly	Included	236	native	0.0629542	0.787234	0.72428	0.0869197
Housefly	Included	237	native	0.040426	0.764706	0.72428	0.0558155
Housefly	Included	238	native	-0.0683128	0.8	0.868313	-0.078673
Housefly	Included	239	alien	-0.0720165	0.796296	0.868313	-0.0829384
Housefly	Included	240	native	0.0449509	0.769231	0.72428	0.0620629
Housefly	Included	241	native	0.0186243	0.537143	0.518519	0.0359184
Housefly	Included	242	alien	-0.0077444	0.716535	0.72428	-0.0106926
Housefly	Included	243	native	-0.0111656	0.507353	0.518519	-0.0215336
Housefly	Included	244	native	-0.0124154	0.711864	0.72428	-0.0171418
Housefly	Excluded	1	native	0.0123379	0.528926	0.516588	0.0238835
Housefly	Excluded	2	native	0.0234123	0.54	0.516588	0.0453211
Housefly	Excluded	3	native	0.0167457	0.533333	0.516588	0.0324159
Housefly	Excluded	4	native	0.0384586	0.754098	0.71564	0.0537401
Housefly	Excluded	5	native	-0.0105605	0.880435	0.890995	-0.0118525
Housefly	Excluded	6	native	0.0127553	0.728395	0.71564	0.0178236
Housefly	Excluded	7	native	-0.0192112	0.696429	0.71564	-0.0268448
Housefly	Excluded	8	native	0.0656102	0.78125	0.71564	0.0916805
Housefly	Excluded	9	native	0.0806565	0.796296	0.71564	0.112705
Housefly	Excluded	10	native	0.0218602	0.7375	0.71564	0.0305464
Housefly	Excluded	11	native	0.0879316	0.803571	0.71564	0.122871
Housefly	Excluded	12	native	0.141949	0.658537	0.516588	0.274782
Housefly	Excluded	13	native	0.0389679	0.555556	0.516588	0.0754332
Housefly	Excluded	14	native	-0.0571282	0.459459	0.516588	-0.110588
Housefly	Excluded	15	native	0.025079	0.541667	0.516588	0.0485474
Housefly	Excluded	16	native	0.0300574	0.921053	0.890995	0.0337346
Housefly	Excluded	18	native	-0.0316203	0.859375	0.890995	-0.0354887
Housefly	Excluded	20	native	0.0667457	0.583333	0.516588	0.129205
Housefly	Excluded	21	native	0.0167457	0.533333	0.516588	0.0324159
Housefly	Excluded	22	native	-0.0391434	0.851852	0.890995	-0.0439322
Housefly	Excluded	23	native	0.0160675	0.731707	0.71564	0.0224519
Housefly	Excluded	24	native	0.0313575	0.547945	0.516588	0.0607013
Housefly	Excluded	25	native	0.0232353	0.539823	0.516588	0.0449785
Housefly	Excluded	26	native	-0.0682105	0.822785	0.890995	-0.0765553
Housefly	Excluded	27	native	-0.0391434	0.851852	0.890995	-0.0439322
Housefly	Excluded	28	native	-0.0597976	0.45679	0.516588	-0.115755
Housefly	Excluded	29	native	-0.079968	0.43662	0.516588	-0.1548
Housefly	Excluded	30	native	0.12563	0.84127	0.71564	0.175549
Housefly	Excluded	31	native	0.0527812	0.768421	0.71564	0.0737539
Housefly	Excluded	32	native	0.0016605	0.518248	0.516588	0.00321436
Housefly	Excluded	33	native	-0.089921	0.426667	0.516588	-0.174067
Housefly	Excluded	35	native	-0.0482332	0.468354	0.516588	-0.0933689
Housefly	Excluded	36	native	0.0565121	0.772152	0.71564	0.0789672
Housefly	Excluded	38	native	0.0135328	0.53012	0.516588	0.0261965
Housefly	Excluded	39	native	0.0912555	0.607843	0.516588	0.17665
Housefly	Excluded	40	native	-0.012386	0.504202	0.516588	-0.0239766
Housefly	Excluded	42	native	-0.138209	0.378378	0.516588	-0.267543
Housefly	Excluded	45	native	0.0222243	0.737864	0.71564	0.0310551
Housefly	Excluded	46	native	-0.000192656	0.715447	0.71564	-0.000269208
Housefly	Excluded	47	native	0.00485708	0.720497	0.71564	0.00678705
Housefly	Excluded	49	native	-0.017432	0.873563	0.890995	-0.0195647
Housefly	Excluded	50	native	-0.0413712	0.849624	0.890995	-0.0464326
Housefly	Excluded	51	native	-0.0239067	0.867089	0.890995	-0.0268314
Housefly	Excluded	52	native	-0.0973445	0.793651	0.890995	-0.109254
Housefly	Excluded	53	native	-0.00557859	0.885417	0.890995	-0.00626108
Housefly	Excluded	54	native	0.00808731	0.899083	0.890995	0.00907671
Housefly	Excluded	56	native	0.068144	0.783784	0.71564	0.095221
Housefly	Excluded	57	native	-0.0469586	0.844037	0.890995	-0.0527035
Housefly	Excluded	58	native	0.00294413	0.893939	0.890995	0.00330432
Housefly	Excluded	59	native	-0.00593779	0.885057	0.890995	-0.00666422
Housefly	Excluded	60	native	-0.0165877	0.5	0.516588	-0.0321101
Housefly	Excluded	61	native	0.0423381	0.933333	0.890995	0.0475177
Housefly	Excluded	62	native	0.0236389	0.914634	0.890995	0.0265309
Housefly	Excluded	64	native	-0.102795	0.413793	0.516588	-0.198988
Housefly	Excluded	66	native	-0.0598264	0.831169	0.890995	-0.0671456
Housefly	Excluded	67	native	-0.0943851	0.79661	0.890995	-0.105932
Housefly	Excluded	68	native	-0.025449	0.865546	0.890995	-0.0285625
Housefly	Excluded	69	native	0.0459123	0.5625	0.516588	0.0888761
Housefly	Excluded	70	native	0.0117142	0.528302	0.516588	0.0226761
Housefly	Excluded	71	native	0.0016605	0.518248	0.516588	0.00321436
Housefly	Excluded	72	native	0.0206024	0.53719	0.516588	0.0398817
Housefly	Excluded	75	native	0.0226152	0.738255	0.71564	0.0316014
Housefly	Excluded	76	native	-0.00450877	0.886486	0.890995	-0.00506038
Housefly	Excluded	77	native	0.0634123	0.58	0.516588	0.122752
Housefly	Excluded	79	native	0.0526431	0.569231	0.516588	0.101905
Housefly	Excluded	80	native	-0.0195614	0.696078	0.71564	-0.0273341
Housefly	Excluded	81	native	-0.0165877	0.5	0.516588	-0.0321101
Housefly	Excluded	82	native	-0.0213496	0.495238	0.516588	-0.0413281
Housefly	Excluded	83	native	0.062138	0.777778	0.71564	0.0868286
Housefly	Excluded	84	native	-0.0540877	0.4625	0.516588	-0.104702
Housefly	Excluded	85	native	-0.0165877	0.5	0.516588	-0.0321101
Housefly	Excluded	86	native	-0.00528097	0.885714	0.890995	-0.00592705
Housefly	Excluded	87	native	-0.0140722	0.876923	0.890995	-0.0157938
Housefly	Excluded	88	native	0.0234123	0.54	0.516588	0.0453211
Housefly	Excluded	89	native	0.0212023	0.736842	0.71564	0.029627
Housefly	Excluded	90	native	-0.0880162	0.428571	0.516588	-0.17038
Housefly	Excluded	91	native	-0.00331104	0.712329	0.71564	-0.00462669
Housefly	Excluded	92	native	0.068144	0.783784	0.71564	0.095221
Housefly	Excluded	93	native	0.110531	0.627119	0.516588	0.213964
Housefly	Excluded	94	native	0.0103876	0.726027	0.71564	0.0145151
Housefly	Excluded	95	native	0.00587918	0.721519	0.71564	0.00821527
Housefly	Excluded	96	native	0.0510269	0.766667	0.71564	0.0713024
Housefly	Excluded	97	native	0.0806565	0.796296	0.71564	0.112705
Housefly	Excluded	98	native	0.0298147	0.745455	0.71564	0.0416616
Housefly	Excluded	99	native	0.00644064	0.897436	0.890995	0.00722859
Housefly	Excluded	100	native	0.0317994	0.548387	0.516588	0.0615567
Housefly	Excluded	101	native	0.134206	0.650794	0.516588	0.259793
Housefly	Excluded	102	native	-0.00143616	0.515152	0.516588	-0.00278009
Housefly	Excluded	103	native	0.0298147	0.745455	0.71564	0.0416616
Housefly	Excluded	104	native	-0.00134009	0.889655	0.890995	-0.00150404
Housefly	Excluded	105	native	-0.0274572	0.48913	0.516588	-0.0531512
Housefly	Excluded	106	native	0.0377601	0.554348	0.516588	0.0730953
Housefly	Excluded	107	native	0.0886755	0.605263	0.516588	0.171656
Housefly	Excluded	108	native	0.0956572	0.612245	0.516588	0.185171
Housefly	Excluded	109	native	-0.017432	0.873563	0.890995	-0.0195647
Housefly	Excluded	110	native	0.114182	0.630769	0.516588	0.22103
Housefly	Excluded	111	native	0.0467926	0.56338	0.516588	0.0905802
Housefly	Excluded	112	native	0.00186188	0.892857	0.890995	0.00208967
Housefly	Excluded	113	native	0.0411169	0.756757	0.71564	0.0574548
Housefly	Excluded	114	native	0.0880635	0.604651	0.516588	0.170472
Housefly	Excluded	115	native	-0.0571282	0.459459	0.516588	-0.110588
Housefly	Excluded	116	native	0.0199977	0.536585	0.516588	0.0387111
Housefly	Excluded	117	native	-0.00230196	0.514286	0.516588	-0.00445609
Housefly	Excluded	118	native	0.0209123	0.5375	0.516588	0.0404817
Housefly	Excluded	119	native	-0.0048164	0.886179	0.890995	-0.00540564
Housefly	Excluded	120	native	0.0116329	0.727273	0.71564	0.0162553
Housefly	Excluded	121	native	0.0411169	0.756757	0.71564	0.0574548
Housefly	Excluded	122	native	0.0404578	0.756098	0.71564	0.0565337
Housefly	Excluded	123	native	0.0127553	0.728395	0.71564	0.0178236
Housefly	Excluded	124	native	0.00483807	0.895833	0.890995	0.00542996
Housefly	Excluded	128	native	-0.0282156	0.488372	0.516588	-0.0546192
Housefly	Excluded	129	native	0.0288669	0.545455	0.516588	0.0558799
Housefly	Excluded	131	native	0.0369838	0.553571	0.516588	0.0715924
Housefly	Excluded	133	native	0.110531	0.627119	0.516588	0.213964
Housefly	Excluded	134	native	0.2639	0.780488	0.516588	0.510853
Housefly	Excluded	135	native	0.0160675	0.731707	0.71564	0.0224519
Housefly	Excluded	136	native	0.0623597	0.578947	0.516588	0.120715
Housefly	Excluded	138	native	0.013772	0.729412	0.71564	0.0192443
Housefly	Excluded	139	native	-0.0826254	0.433962	0.516588	-0.159945
Housefly	Excluded	140	native	0.0369838	0.553571	0.516588	0.0715924
Housefly	Excluded	141	native	-0.0826254	0.433962	0.516588	-0.159945
Housefly	Excluded	142	native	0.00193084	0.518519	0.516588	0.00373768
Housefly	Excluded	143	native	0.0691266	0.585714	0.516588	0.133814
Housefly	Excluded	144	native	0.0643602	0.78	0.71564	0.0899338
Housefly	Excluded	145	native	0.0324319	0.54902	0.516588	0.0627811
Housefly	Excluded	146	native	0.0191266	0.535714	0.516588	0.0370249
Housefly	Excluded	147	native	0.0452298	0.76087	0.71564	0.0632018
Housefly	Excluded	148	native	-0.00865117	0.507937	0.516588	-0.0167468
Housefly	Excluded	149	native	-0.00439256	0.512195	0.516588	-0.00850302
Housefly	Excluded	150	native	0.0120747	0.528662	0.516588	0.023374
Housefly	Excluded	151	native	0.0173929	0.533981	0.516588	0.0336688
Housefly	Excluded	152	native	-0.0279513	0.488636	0.516588	-0.0541076
Housefly	Excluded	154	native	-0.00765911	0.508929	0.516588	-0.0148263
Housefly	Excluded	155	native	-0.0597976	0.45679	0.516588	-0.115755
Housefly	Excluded	156	native	-0.089921	0.426667	0.516588	-0.174067
Housefly	Excluded	157	native	0.0523778	0.568966	0.516588	0.101392
Housefly	Excluded	159	native	0.10246	0.619048	0.516588	0.19834
Housefly	Excluded	160	native	0.0320234	0.548611	0.516588	0.0619903
Housefly	Excluded	162	native	0.0496774	0.566265	0.516588	0.0961645
Housefly	Excluded	163	native	-0.0239406	0.492647	0.516588	-0.0463438
Housefly	Excluded	167	native	0.0523778	0.568966	0.516588	0.101392
Housefly	Excluded	168	native	0.0317994	0.548387	0.516588	0.0615567
Housefly	Excluded	169	native	0.0298147	0.745455	0.71564	0.0416616
Housefly	Excluded	170	native	0.00365844	0.719298	0.71564	0.00511212
Housefly	Excluded	171	native	-0.0109953	0.88	0.890995	-0.0123404
Housefly	Excluded	172	native	0.0634123	0.58	0.516588	0.122752
Housefly	Excluded	173	native	-0.0013541	0.714286	0.71564	-0.00189215
Housefly	Excluded	174	native	0.0167457	0.533333	0.516588	0.0324159
Housefly	Excluded	175	native	-0.0165877	0.5	0.516588	-0.0321101
Housefly	Excluded	176	native	-0.0571282	0.459459	0.516588	-0.110588
Housefly	Excluded	177	native	0.00658241	0.722222	0.71564	0.00919794
Housefly	Excluded	178	native	0.0443602	0.76	0.71564	0.0619868
Housefly	Excluded	179	native	0.0167457	0.533333	0.516588	0.0324159
Housefly	Excluded	180	native	-0.00331104	0.712329	0.71564	-0.00462669
Housefly	Excluded	181	native	-0.00637988	0.884615	0.890995	-0.00716039
Housefly	Excluded	182	native	-0.00750012	0.883495	0.890995	-0.00841768
Housefly	Excluded	183	native	0.0111901	0.527778	0.516588	0.0216616
Housefly	Excluded	184	native	-0.0665877	0.45	0.516588	-0.128899
Housefly	Excluded	185	native	0.0369838	0.553571	0.516588	0.0715924
Housefly	Excluded	186	native	0.0804272	0.597015	0.516588	0.155689
Housefly	Excluded	187	native	0.018296	0.534884	0.516588	0.0354171
Housefly	Excluded	188	native	0.0317994	0.548387	0.516588	0.0615567
Housefly	Excluded	190	native	0.0240862	0.739726	0.71564	0.0336569
Housefly	Excluded	191	native	-0.0594448	0.457143	0.516588	-0.115072
Housefly	Excluded	192	native	-0.125283	0.391304	0.516588	-0.242521
Housefly	Excluded	193	native	0.00331368	0.894309	0.890995	0.00371908
Housefly	Excluded	194	native	-0.0156398	0.7	0.71564	-0.0218543
Housefly	Excluded	195	native	-0.0120832	0.504505	0.516588	-0.0233904
Housefly	Excluded	196	native	0.0190047	0.91	0.890995	0.0213298
Housefly	Excluded	200	native	0.0124446	0.529032	0.516588	0.02409
Housefly	Excluded	201	native	-0.0014925	0.889503	0.890995	-0.00167509
Housefly	Excluded	202	native	0.0401741	0.755814	0.71564	0.0561374
Housefly	Excluded	203	native	0.0306288	0.746269	0.71564	0.0427992
Housefly	Excluded	204	native	-0.0221428	0.868852	0.890995	-0.0248518
Housefly	Excluded	205	native	-0.0159953	0.875	0.890995	-0.0179521
Housefly	Excluded	206	native	-0.0309953	0.86	0.890995	-0.0347872
Housefly	Excluded	207	native	-0.0102827	0.705357	0.71564	-0.0143685
Housefly	Excluded	208	native	0.00510864	0.896104	0.890995	0.00573363
Housefly	Excluded	209	native	-0.0571282	0.459459	0.516588	-0.110588
Housefly	Excluded	210	native	-0.0309953	0.86	0.890995	-0.0347872
Housefly	Excluded	211	native	0.0429809	0.758621	0.71564	0.0600594
Housefly	Excluded	212	native	-0.116588	0.4	0.516588	-0.225688
Housefly	Excluded	213	native	0.0843602	0.8	0.71564	0.117881
Housefly	Excluded	214	native	0.0116329	0.727273	0.71564	0.0162553
Housefly	Excluded	215	native	-0.00450877	0.886486	0.890995	-0.00506038
Housefly	Excluded	216	native	-0.0156398	0.7	0.71564	-0.0218543
Housefly	Excluded	217	native	0.0298147	0.745455	0.71564	0.0416616
Housefly	Excluded	218	native	0.0176935	0.733333	0.71564	0.0247241
Housefly	Excluded	219	native	-0.0146089	0.701031	0.71564	-0.0204137
Housefly	Excluded	220	native	0.000896631	0.891892	0.890995	0.00100633
Housefly	Excluded	221	native	-0.00123148	0.889764	0.890995	-0.00138214
Housefly	Excluded	222	native	0.0167457	0.533333	0.516588	0.0324159
Housefly	Excluded	223	native	0.0218739	0.538462	0.516588	0.042343
Housefly	Excluded	224	native	-0.0113656	0.87963	0.890995	-0.0127561
Housefly	Excluded	225	native	0.10246	0.619048	0.516588	0.19834
Housefly	Excluded	226	native	-0.140995	0.75	0.890995	-0.158245
Housefly	Excluded	227	native	-0.0223084	0.868687	0.890995	-0.0250376
Housefly	Excluded	228	native	-0.0877166	0.803279	0.890995	-0.0984479
Housefly	Excluded	229	native	0.0806565	0.796296	0.71564	0.112705
Housefly	Excluded	230	native	0.0343602	0.75	0.71564	0.0480132
Housefly	Excluded	231	native	0.0191266	0.535714	0.516588	0.0370249
Housefly	Excluded	232	native	0.0272173	0.742857	0.71564	0.0380322
Housefly	Excluded	233	native	0.0956572	0.612245	0.516588	0.185171
Housefly	Excluded	234	native	0.00972811	0.526316	0.516588	0.0188315
Housefly	Excluded	235	native	0.159088	0.675676	0.516588	0.307959
Housefly	Excluded	236	native	0.053591	0.769231	0.71564	0.0748854
Housefly	Excluded	237	native	0.0298147	0.745455	0.71564	0.0416616
Housefly	Excluded	238	native	-0.0874238	0.803571	0.890995	-0.0981193
Housefly	Excluded	240	native	0.0343602	0.75	0.71564	0.0480132
Housefly	Excluded	241	native	0.0171961	0.533784	0.516588	0.0332879
Housefly	Excluded	243	native	-0.0035442	0.513043	0.516588	-0.00686079
Housefly	Excluded	244	native	0.00280679	0.718447	0.71564	0.00392207
Dronefly	Included	1	native	-0.00608338	0.347826	0.353909	-0.0171891
Dronefly	Included	2	native	0.0698193	0.423729	0.353909	0.19728
Dronefly	Included	3	native	-0.00680203	0.347107	0.353909	-0.0192197
Dronefly	Included	4	native	0.0135691	0.918919	0.90535	0.0149877
Dronefly	Included	5	native	0.00976886	0.943925	0.934156	0.0104574
Dronefly	Included	6	native	0.074662	0.428571	0.353909	0.210963
Dronefly	Included	7	native	-0.0153268	0.338583	0.353909	-0.0433071
Dronefly	Included	8	native	0.113623	0.467532	0.353909	0.321051
Dronefly	Included	9	native	0.0296522	0.383562	0.353909	0.0837846
Dronefly	Included	10	native	-0.0528342	0.301075	0.353909	-0.149287
Dronefly	Included	11	native	0.0413169	0.946667	0.90535	0.0456364
Dronefly	Included	12	native	0.0349794	0.388889	0.353909	0.0988372
Dronefly	Included	13	native	0.0460905	0.4	0.353909	0.130233
Dronefly	Included	14	native	-0.0278225	0.326087	0.353909	-0.0786148
Dronefly	Included	15	native	-0.00845492	0.345455	0.353909	-0.0238901
Dronefly	Included	16	native	0.0473251	0.981481	0.934156	0.0506608
Dronefly	Included	17	alien	-0.0447365	0.774194	0.81893	-0.054628
Dronefly	Included	18	native	0.0158436	0.95	0.934156	0.0169604
Dronefly	Included	19	alien	-0.06893	0.75	0.81893	-0.0841709
Dronefly	Included	20	native	0.0270429	0.380952	0.353909	0.076412
Dronefly	Included	21	native	0.0102881	0.944444	0.934156	0.0110132
Dronefly	Included	22	native	0.00523756	0.939394	0.934156	0.00560673
Dronefly	Included	23	native	0.0205761	0.925926	0.90535	0.0227273
Dronefly	Included	24	native	0.0225611	0.376471	0.353909	0.0637483
Dronefly	Included	25	native	0.0125027	0.366412	0.353909	0.0353275
Dronefly	Included	26	native	-0.0640281	0.754902	0.81893	-0.078185
Dronefly	Included	27	native	-0.0916573	0.727273	0.81893	-0.111923
Dronefly	Included	28	native	-0.0343218	0.319588	0.353909	-0.0969791
Dronefly	Included	29	native	-0.0205761	0.333333	0.353909	-0.0581395
Dronefly	Included	30	native	0.0420186	0.947368	0.90535	0.0464115
Dronefly	Included	31	native	-0.0176263	0.336283	0.353909	-0.0498045
Dronefly	Included	32	native	0.00411523	0.358025	0.353909	0.0116279
Dronefly	Included	33	native	-0.0205761	0.333333	0.353909	-0.0581395
Dronefly	Included	34	alien	-0.0572062	0.296703	0.353909	-0.161641
Dronefly	Included	35	native	-0.0420815	0.311828	0.353909	-0.118905
Dronefly	Included	36	native	-0.0420815	0.311828	0.353909	-0.118905
Dronefly	Included	37	alien	-0.00185687	0.817073	0.81893	-0.00226743
Dronefly	Included	38	native	0.00506489	0.358974	0.353909	0.0143113
Dronefly	Included	39	native	0.0400299	0.393939	0.353909	0.113108
Dronefly	Included	40	native	-0.0133298	0.34058	0.353909	-0.0376643
Dronefly	Included	41	alien	0.00734862	0.912698	0.90535	0.00811688
Dronefly	Included	42	native	-0.0739095	0.28	0.353909	-0.208837
Dronefly	Included	43	alien	0.00287445	0.356784	0.353909	0.00812201
Dronefly	Included	44	alien	0.0460905	0.4	0.353909	0.130233
Dronefly	Included	45	native	-0.00680203	0.347107	0.353909	-0.0192197
Dronefly	Included	46	native	-0.00639173	0.347518	0.353909	-0.0180604
Dronefly	Included	47	native	0.00470312	0.910053	0.90535	0.00519481
Dronefly	Included	48	alien	-0.132363	0.686567	0.81893	-0.161629
Dronefly	Included	49	native	-0.02893	0.79	0.81893	-0.0353266
Dronefly	Included	50	native	-0.05018	0.76875	0.81893	-0.0612751
Dronefly	Included	51	native	-0.0328338	0.786096	0.81893	-0.0400935
Dronefly	Included	52	native	-0.06893	0.75	0.81893	-0.0841709
Dronefly	Included	53	native	-0.0374174	0.781513	0.81893	-0.0456906
Dronefly	Included	54	native	0.0185995	0.952756	0.934156	0.0199105
Dronefly	Included	55	alien	-0.0496993	0.769231	0.81893	-0.0606881
Dronefly	Included	56	native	0.0294328	0.934783	0.90535	0.0325099
Dronefly	Included	57	native	-0.0595315	0.759398	0.81893	-0.0726943
Dronefly	Included	58	native	-0.00411523	0.814815	0.81893	-0.00502513
Dronefly	Included	59	native	0.00106996	0.82	0.81893	0.00130653
Dronefly	Included	60	native	-0.00964717	0.344262	0.353909	-0.0272589
Dronefly	Included	61	native	0.0651279	0.884058	0.81893	0.0795281
Dronefly	Included	62	native	0.0178047	0.836735	0.81893	0.0217414
Dronefly	Included	63	alien	-0.0797996	0.73913	0.81893	-0.0974437
Dronefly	Included	64	native	-0.0462172	0.307692	0.353909	-0.13059
Dronefly	Included	65	alien	-0.0101869	0.808743	0.81893	-0.0124392
Dronefly	Included	66	native	-0.0294564	0.789474	0.81893	-0.0359693
Dronefly	Included	67	native	-0.06893	0.75	0.81893	-0.0841709
Dronefly	Included	68	native	-0.0301976	0.788732	0.81893	-0.0368745
Dronefly	Included	69	native	0.061675	0.415584	0.353909	0.174268
Dronefly	Included	70	native	-0.00964717	0.344262	0.353909	-0.0272589
Dronefly	Included	71	native	0.00411523	0.358025	0.353909	0.0116279
Dronefly	Included	72	native	0.00870076	0.942857	0.934156	0.00931403
Dronefly	Included	73	alien	-0.04393	0.775	0.81893	-0.0536432
Dronefly	Included	74	alien	-0.000648595	0.353261	0.353909	-0.00183266
Dronefly	Included	75	native	0.0145116	0.368421	0.353909	0.0410037
Dronefly	Included	76	native	-0.00962772	0.809302	0.81893	-0.0117565
Dronefly	Included	77	native	0.0192249	0.373134	0.353909	0.0543214
Dronefly	Included	78	alien	7.28359e-05	0.353982	0.353909	0.000205804
Dronefly	Included	79	native	0.0781893	0.432099	0.353909	0.22093
Dronefly	Included	80	native	-0.000461189	0.353448	0.353909	-0.00130313
Dronefly	Included	81	native	-0.00964717	0.344262	0.353909	-0.0272589
Dronefly	Included	82	native	-0.0124461	0.341463	0.353909	-0.0351673
Dronefly	Included	83	native	-0.0343218	0.319588	0.353909	-0.0969791
Dronefly	Included	84	native	-0.0309928	0.322917	0.353909	-0.0875727
Dronefly	Included	85	native	-0.00964717	0.344262	0.353909	-0.0272589
Dronefly	Included	86	native	0.0347285	0.853659	0.81893	0.0424072
Dronefly	Included	87	native	0.00631981	0.940476	0.934156	0.00676526
Dronefly	Included	88	native	0.000376249	0.354286	0.353909	0.00106312
Dronefly	Included	89	native	-0.0550589	0.298851	0.353909	-0.155573
Dronefly	Included	90	native	-0.0368363	0.317073	0.353909	-0.104084
Dronefly	Included	91	native	0.0290693	0.382979	0.353909	0.0821376
Dronefly	Included	92	native	0.0294328	0.934783	0.90535	0.0325099
Dronefly	Included	93	native	0.0671432	0.421053	0.353909	0.189718
Dronefly	Included	94	native	0.0225611	0.376471	0.353909	0.0637483
Dronefly	Included	95	native	-0.00317588	0.902174	0.90535	-0.00350791
Dronefly	Included	96	native	0.0124584	0.917808	0.90535	0.0137609
Dronefly	Included	97	native	0.0296522	0.383562	0.353909	0.0837846
Dronefly	Included	98	native	0.101973	0.455882	0.353909	0.288133
Dronefly	Included	99	native	0.00196548	0.820896	0.81893	0.00240006
Dronefly	Included	100	native	0.0167802	0.37069	0.353909	0.0474138
Dronefly	Included	101	native	0.0389477	0.392857	0.353909	0.11005
Dronefly	Included	102	native	-0.0205761	0.333333	0.353909	-0.0581395
Dronefly	Included	103	native	0.101973	0.455882	0.353909	0.288133
Dronefly	Included	104	native	-0.0201135	0.798817	0.81893	-0.0245607
Dronefly	Included	105	native	-0.0361525	0.317757	0.353909	-0.102152
Dronefly	Included	106	native	0.0405859	0.394495	0.353909	0.114679
Dronefly	Included	107	native	0.0164609	0.37037	0.353909	0.0465116
Dronefly	Included	108	native	0.0431494	0.397059	0.353909	0.121922
Dronefly	Included	109	native	0.00102881	0.935185	0.934156	0.00110132
Dronefly	Included	110	native	0.00631981	0.940476	0.934156	0.00676526
Dronefly	Included	111	native	0.0892724	0.443182	0.353909	0.252246
Dronefly	Included	112	native	-0.00395207	0.814978	0.81893	-0.00482589
Dronefly	Included	113	native	0.00576132	0.911111	0.90535	0.00636364
Dronefly	Included	114	native	0.0331873	0.387097	0.353909	0.0937734
Dronefly	Included	115	native	-0.0665531	0.287356	0.353909	-0.188051
Dronefly	Included	116	native	0.0097269	0.363636	0.353909	0.0274841
Dronefly	Included	117	native	-0.0329218	0.320988	0.353909	-0.0930233
Dronefly	Included	118	native	-0.0132501	0.340659	0.353909	-0.0374393
Dronefly	Included	119	native	0.00989957	0.944056	0.934156	0.0105973
Dronefly	Included	120	native	-0.0205761	0.333333	0.353909	-0.0581395
Dronefly	Included	121	native	0.0256847	0.931034	0.90535	0.0283699
Dronefly	Included	122	native	-0.0560371	0.297872	0.353909	-0.158337
Dronefly	Included	123	native	0.0165252	0.921875	0.90535	0.0182528
Dronefly	Included	124	native	0.0112982	0.945455	0.934156	0.0120945
Dronefly	Included	125	alien	0.0164609	0.37037	0.353909	0.0465116
Dronefly	Included	126	alien	0.0045811	0.358491	0.353909	0.0129443
Dronefly	Included	127	alien	0.0045811	0.358491	0.353909	0.0129443
Dronefly	Included	128	native	-0.0539095	0.3	0.353909	-0.152326
Dronefly	Included	129	native	0.0155173	0.369427	0.353909	0.0438454
Dronefly	Included	130	alien	0.013278	0.367188	0.353909	0.0375182
Dronefly	Included	131	native	0.0551814	0.409091	0.353909	0.15592
Dronefly	Included	132	alien	0.0288066	0.382716	0.353909	0.0813953
Dronefly	Included	133	native	0.0671432	0.421053	0.353909	0.189718
Dronefly	Included	134	native	0.146091	0.5	0.353909	0.412791
Dronefly	Included	135	native	0.0349794	0.388889	0.353909	0.0988372
Dronefly	Included	136	native	0.0431494	0.397059	0.353909	0.121922
Dronefly	Included	137	alien	0.0167802	0.37069	0.353909	0.0474138
Dronefly	Included	138	native	0.0097269	0.363636	0.353909	0.0274841
Dronefly	Included	139	native	-0.0156742	0.338235	0.353909	-0.0442886
Dronefly	Included	140	native	0.0551814	0.409091	0.353909	0.15592
Dronefly	Included	141	native	-0.0156742	0.338235	0.353909	-0.0442886
Dronefly	Included	142	native	-0.00713527	0.346774	0.353909	-0.0201613
Dronefly	Included	143	native	0.0995789	0.453488	0.353909	0.281368
Dronefly	Included	144	native	0.0192249	0.373134	0.353909	0.0543214
Dronefly	Included	145	native	0.0654454	0.419355	0.353909	0.184921
Dronefly	Included	146	native	-0.0153268	0.338583	0.353909	-0.0433071
Dronefly	Included	147	native	0.0292296	0.934579	0.90535	0.0322855
Dronefly	Included	148	native	-0.00908188	0.344828	0.353909	-0.0256616
Dronefly	Included	149	native	-0.00179679	0.352113	0.353909	-0.00507697
Dronefly	Included	150	native	-0.000648595	0.353261	0.353909	-0.00183266
Dronefly	Included	151	native	0.00899376	0.362903	0.353909	0.0254126
Dronefly	Included	152	native	-0.0370778	0.316832	0.353909	-0.104766
Dronefly	Included	153	alien	0.0247313	0.378641	0.353909	0.0698803
Dronefly	Included	154	native	-0.00276443	0.351145	0.353909	-0.00781111
Dronefly	Included	155	native	-0.0343218	0.319588	0.353909	-0.0969791
Dronefly	Included	156	native	-0.0205761	0.333333	0.353909	-0.0581395
Dronefly	Included	157	native	0.0256526	0.379562	0.353909	0.0724834
Dronefly	Included	158	alien	0.0160905	0.37	0.353909	0.0454651
Dronefly	Included	159	native	0.0691675	0.423077	0.353909	0.195438
Dronefly	Included	160	native	-0.00660408	0.347305	0.353909	-0.0186604
Dronefly	Included	161	alien	0.0720165	0.425926	0.353909	0.203488
Dronefly	Included	162	native	0.0210905	0.375	0.353909	0.059593
Dronefly	Included	163	native	-0.00170821	0.352201	0.353909	-0.00482668
Dronefly	Included	164	alien	2.31192e-05	0.353933	0.353909	6.53253e-05
Dronefly	Included	165	alien	0.0167802	0.37069	0.353909	0.0474138
Dronefly	Included	166	alien	0.00173907	0.355649	0.353909	0.00491389
Dronefly	Included	167	native	0.0938517	0.447761	0.353909	0.265186
Dronefly	Included	168	native	0.0433508	0.39726	0.353909	0.122491
Dronefly	Included	169	native	0.101973	0.455882	0.353909	0.288133
Dronefly	Included	170	native	0.0431494	0.397059	0.353909	0.121922
Dronefly	Included	171	native	0.0520377	0.870968	0.81893	0.0635435
Dronefly	Included	172	native	0.0598836	0.413793	0.353909	0.169206
Dronefly	Included	173	native	-0.0148063	0.804124	0.81893	-0.0180801
Dronefly	Included	174	native	0.0288066	0.382716	0.353909	0.0813953
Dronefly	Included	175	native	-0.0528342	0.301075	0.353909	-0.149287
Dronefly	Included	176	native	-0.0278225	0.326087	0.353909	-0.0786148
Dronefly	Included	177	native	0.00727156	0.912621	0.90535	0.00803177
Dronefly	Included	178	native	0.0113169	0.916667	0.90535	0.0125
Dronefly	Included	179	native	0.0534979	0.407407	0.353909	0.151163
Dronefly	Included	180	native	0.0308204	0.93617	0.90535	0.0340426
Dronefly	Included	181	native	-0.0172771	0.801653	0.81893	-0.0210972
Dronefly	Included	182	native	-0.0122074	0.806723	0.81893	-0.0149065
Dronefly	Included	183	native	0.0324542	0.386364	0.353909	0.0917019
Dronefly	Included	184	native	-0.0462172	0.307692	0.353909	-0.13059
Dronefly	Included	185	native	0.0551814	0.409091	0.353909	0.15592
Dronefly	Included	186	native	0.0835905	0.4375	0.353909	0.236192
Dronefly	Included	187	native	0.0578552	0.411765	0.353909	0.163475
Dronefly	Included	188	native	0.0433508	0.39726	0.353909	0.122491
Dronefly	Included	189	alien	-0.0462172	0.307692	0.353909	-0.13059
Dronefly	Included	190	native	0.0713779	0.425287	0.353909	0.201684
Dronefly	Included	191	native	-0.0283281	0.325581	0.353909	-0.0800433
Dronefly	Included	192	native	-0.0681952	0.285714	0.353909	-0.192691
Dronefly	Included	193	native	0.0158436	0.95	0.934156	0.0169604
Dronefly	Included	194	native	0.00185977	0.355769	0.353909	0.00525492
Dronefly	Included	195	native	-0.0128242	0.341085	0.353909	-0.0362358
Dronefly	Included	196	native	0.0136697	0.947826	0.934156	0.0146332
Dronefly	Included	197	alien	-0.00733584	0.811594	0.81893	-0.00895783
Dronefly	Included	198	alien	-0.0310513	0.787879	0.81893	-0.0379169
Dronefly	Included	199	alien	0.00360349	0.357513	0.353909	0.0101819
Dronefly	Included	200	native	-0.00226111	0.351648	0.353909	-0.00638896
Dronefly	Included	201	native	-0.0217602	0.79717	0.81893	-0.0265715
Dronefly	Included	202	native	0.0517509	0.40566	0.353909	0.146226
Dronefly	Included	203	native	0.0835905	0.4375	0.353909	0.236192
Dronefly	Included	204	native	-0.0621733	0.756757	0.81893	-0.0759201
Dronefly	Included	205	native	-0.0250655	0.909091	0.934156	-0.0268322
Dronefly	Included	206	native	0.0113169	0.916667	0.90535	0.0125
Dronefly	Included	207	native	0.00871271	0.914062	0.90535	0.00962358
Dronefly	Included	208	native	0.00334362	0.9375	0.934156	0.0035793
Dronefly	Included	209	native	-0.0278225	0.326087	0.353909	-0.0786148
Dronefly	Included	210	native	-0.0341564	0.9	0.934156	-0.0365639
Dronefly	Included	211	native	0.0938517	0.447761	0.353909	0.265186
Dronefly	Included	212	native	-0.0635869	0.290323	0.353909	-0.17967
Dronefly	Included	213	native	-0.0635869	0.290323	0.353909	-0.17967
Dronefly	Included	214	native	0.0349794	0.388889	0.353909	0.0988372
Dronefly	Included	215	native	-0.00117303	0.817757	0.81893	-0.0014324
Dronefly	Included	216	native	0.00811174	0.913462	0.90535	0.00895979
Dronefly	Included	217	native	0.101973	0.455882	0.353909	0.288133
Dronefly	Included	218	native	0.0977034	0.451613	0.353909	0.276069
Dronefly	Included	219	native	-0.0205761	0.333333	0.353909	-0.0581395
Dronefly	Included	220	native	-0.00643004	0.8125	0.81893	-0.00785176
Dronefly	Included	221	native	-0.0216327	0.797297	0.81893	-0.0264159
Dronefly	Included	222	native	0.0534979	0.407407	0.353909	0.151163
Dronefly	Included	223	native	0.0716224	0.425532	0.353909	0.202375
Dronefly	Included	224	native	-0.02693	0.792	0.81893	-0.0328844
Dronefly	Included	225	native	0.0691675	0.423077	0.353909	0.195438
Dronefly	Included	226	native	-0.09893	0.72	0.81893	-0.120804
Dronefly	Included	227	native	-0.00226337	0.816667	0.81893	-0.00276382
Dronefly	Included	228	native	-0.0621733	0.756757	0.81893	-0.0759201
Dronefly	Included	229	native	0.0296522	0.383562	0.353909	0.0837846
Dronefly	Included	230	native	0.0551814	0.409091	0.353909	0.15592
Dronefly	Included	231	native	0.0194239	0.373333	0.353909	0.0548837
Dronefly	Included	232	native	-0.0124461	0.341463	0.353909	-0.0351673
Dronefly	Included	233	native	0.0431494	0.397059	0.353909	0.121922
Dronefly	Included	234	native	0.00241237	0.356322	0.353909	0.00681636
Dronefly	Included	235	native	0.0720165	0.425926	0.353909	0.203488
Dronefly	Included	236	native	-0.0330094	0.87234	0.90535	-0.0364603
Dronefly	Included	237	native	0.0211208	0.926471	0.90535	0.0233289
Dronefly	Included	238	native	-0.0722634	0.746667	0.81893	-0.0882412
Dronefly	Included	239	alien	-0.0596708	0.759259	0.81893	-0.0728643
Dronefly	Included	240	native	0.0177271	0.923077	0.90535	0.0195804
Dronefly	Included	241	native	0.00609053	0.36	0.353909	0.0172093
Dronefly	Included	242	alien	-0.00745277	0.346457	0.353909	-0.0210584
Dronefly	Included	243	native	0.0210905	0.375	0.353909	0.059593
Dronefly	Included	244	native	0.018379	0.923729	0.90535	0.0203005
Dronefly	Excluded	1	native	-0.00360346	0.347107	0.350711	-0.0102747
Dronefly	Excluded	2	native	0.0892891	0.44	0.350711	0.254595
Dronefly	Excluded	3	native	0.00167005	0.352381	0.350711	0.0047619
Dronefly	Excluded	4	native	0.00590475	0.901639	0.895735	0.00659207
Dronefly	Excluded	5	native	0.010612	0.934783	0.924171	0.0114827
Dronefly	Excluded	6	native	0.0813879	0.432099	0.350711	0.232065
Dronefly	Excluded	7	native	-0.0114252	0.339286	0.350711	-0.0325772
Dronefly	Excluded	8	native	0.133664	0.484375	0.350711	0.381123
Dronefly	Excluded	9	native	0.112252	0.462963	0.350711	0.32007
Dronefly	Excluded	10	native	-0.0382109	0.3125	0.350711	-0.108953
Dronefly	Excluded	11	native	0.0328368	0.928571	0.895735	0.0366591
Dronefly	Excluded	12	native	0.137094	0.487805	0.350711	0.390903
Dronefly	Excluded	13	native	0.149289	0.5	0.350711	0.425676
Dronefly	Excluded	14	native	0.000640451	0.351351	0.350711	0.00182615
Dronefly	Excluded	15	native	-0.0069609	0.34375	0.350711	-0.019848
Dronefly	Excluded	16	native	0.0495136	0.973684	0.924171	0.0535762
Dronefly	Excluded	18	native	0.0133294	0.9375	0.924171	0.0144231
Dronefly	Excluded	20	native	0.0867891	0.4375	0.350711	0.247466
Dronefly	Excluded	21	native	0.00916272	0.933333	0.924171	0.00991453
Dronefly	Excluded	22	native	0.00175531	0.925926	0.924171	0.00189934
Dronefly	Excluded	23	native	0.00670443	0.902439	0.895735	0.00748484
Dronefly	Excluded	24	native	0.0328507	0.383562	0.350711	0.093669
Dronefly	Excluded	25	native	0.0209705	0.371681	0.350711	0.0597943
Dronefly	Excluded	26	native	-0.07145	0.772152	0.843602	-0.0846963
Dronefly	Excluded	27	native	-0.102861	0.740741	0.843602	-0.121931
Dronefly	Excluded	28	native	-0.0420689	0.308642	0.350711	-0.119953
Dronefly	Excluded	29	native	-0.0126827	0.338028	0.350711	-0.0361629
Dronefly	Excluded	30	native	0.0566464	0.952381	0.895735	0.0632401
Dronefly	Excluded	31	native	-0.0243951	0.326316	0.350711	-0.069559
Dronefly	Excluded	32	native	0.00695333	0.357664	0.350711	0.0198264
Dronefly	Excluded	33	native	-0.0307109	0.32	0.350711	-0.0875676
Dronefly	Excluded	35	native	-0.0342552	0.316456	0.350711	-0.0976736
Dronefly	Excluded	36	native	-0.0342552	0.316456	0.350711	-0.0976736
Dronefly	Excluded	38	native	0.0107349	0.361446	0.350711	0.0306089
Dronefly	Excluded	39	native	0.100269	0.45098	0.350711	0.285904
Dronefly	Excluded	40	native	-0.0229798	0.327731	0.350711	-0.0655235
Dronefly	Excluded	42	native	-0.107468	0.243243	0.350711	-0.306428
Dronefly	Excluded	45	native	-0.0109051	0.339806	0.350711	-0.0310942
Dronefly	Excluded	46	native	-0.00924749	0.341463	0.350711	-0.0263678
Dronefly	Excluded	47	native	0.00488652	0.900621	0.895735	0.00545532
Dronefly	Excluded	49	native	-0.0390042	0.804598	0.843602	-0.0462353
Dronefly	Excluded	50	native	-0.0541282	0.789474	0.843602	-0.0641632
Dronefly	Excluded	51	native	-0.0334753	0.810127	0.843602	-0.0396814
Dronefly	Excluded	52	native	-0.0975701	0.746032	0.843602	-0.115659
Dronefly	Excluded	53	native	-0.0415186	0.802083	0.843602	-0.0492158
Dronefly	Excluded	54	native	0.0207835	0.944954	0.924171	0.0224888
Dronefly	Excluded	56	native	0.0231843	0.918919	0.895735	0.025883
Dronefly	Excluded	57	native	-0.0637854	0.779817	0.843602	-0.0756108
Dronefly	Excluded	58	native	0.00488295	0.848485	0.843602	0.00578822
Dronefly	Excluded	59	native	-0.0160157	0.827586	0.843602	-0.0189849
Dronefly	Excluded	60	native	-0.0141724	0.336538	0.350711	-0.0404106
Dronefly	Excluded	61	native	0.0397314	0.883333	0.843602	0.0470974
Dronefly	Excluded	62	native	0.0222518	0.865854	0.843602	0.0263771
Dronefly	Excluded	64	native	-0.0748488	0.275862	0.350711	-0.21342
Dronefly	Excluded	66	native	-0.0513941	0.792208	0.843602	-0.0609222
Dronefly	Excluded	67	native	-0.0978392	0.745763	0.843602	-0.115978
Dronefly	Excluded	68	native	-0.0368792	0.806723	0.843602	-0.0437164
Dronefly	Excluded	69	native	0.0711641	0.421875	0.350711	0.202914
Dronefly	Excluded	70	native	-0.0016543	0.349057	0.350711	-0.00471698
Dronefly	Excluded	71	native	0.00695333	0.357664	0.350711	0.0198264
Dronefly	Excluded	72	native	0.00971368	0.933884	0.924171	0.0105107
Dronefly	Excluded	75	native	0.0318394	0.38255	0.350711	0.0907854
Dronefly	Excluded	76	native	-0.0111695	0.832432	0.843602	-0.0132402
Dronefly	Excluded	77	native	0.0892891	0.44	0.350711	0.254595
Dronefly	Excluded	79	native	0.126212	0.476923	0.350711	0.359875
Dronefly	Excluded	80	native	0.00223028	0.352941	0.350711	0.0063593
Dronefly	Excluded	81	native	-0.0141724	0.336538	0.350711	-0.0404106
Dronefly	Excluded	82	native	-0.0173776	0.333333	0.350711	-0.0495495
Dronefly	Excluded	83	native	-0.0420689	0.308642	0.350711	-0.119953
Dronefly	Excluded	84	native	-0.0382109	0.3125	0.350711	-0.108953
Dronefly	Excluded	85	native	-0.0141724	0.336538	0.350711	-0.0404106
Dronefly	Excluded	86	native	0.013541	0.857143	0.843602	0.0160514
Dronefly	Excluded	87	native	-0.00109369	0.923077	0.924171	-0.00118343
Dronefly	Excluded	88	native	0.00262243	0.353333	0.350711	0.00747748
Dronefly	Excluded	89	native	-0.0349214	0.315789	0.350711	-0.0995733
Dronefly	Excluded	90	native	-0.0221395	0.328571	0.350711	-0.0631274
Dronefly	Excluded	91	native	0.0739466	0.424658	0.350711	0.210848
Dronefly	Excluded	92	native	0.0231843	0.918919	0.895735	0.025883
Dronefly	Excluded	93	native	0.123865	0.474576	0.350711	0.353184
Dronefly	Excluded	94	native	0.0328507	0.383562	0.350711	0.093669
Dronefly	Excluded	95	native	0.00299958	0.898734	0.895735	0.00334874
Dronefly	Excluded	96	native	0.0042654	0.9	0.895735	0.0047619
Dronefly	Excluded	97	native	0.112252	0.462963	0.350711	0.32007
Dronefly	Excluded	98	native	0.15838	0.509091	0.350711	0.451597
Dronefly	Excluded	99	native	-0.00599506	0.837607	0.843602	-0.0071065
Dronefly	Excluded	100	native	0.0363859	0.387097	0.350711	0.103749
Dronefly	Excluded	101	native	0.0937335	0.444444	0.350711	0.267267
Dronefly	Excluded	102	native	-0.00727656	0.343434	0.350711	-0.020748
Dronefly	Excluded	103	native	0.15838	0.509091	0.350711	0.451597
Dronefly	Excluded	104	native	-0.0298088	0.813793	0.843602	-0.0353351
Dronefly	Excluded	105	native	-0.0246239	0.326087	0.350711	-0.0702115
Dronefly	Excluded	106	native	0.0405934	0.391304	0.350711	0.115746
Dronefly	Excluded	107	native	0.0966575	0.447368	0.350711	0.275605
Dronefly	Excluded	108	native	0.139085	0.489796	0.350711	0.39658
Dronefly	Excluded	109	native	-0.00463039	0.91954	0.924171	-0.00501032
Dronefly	Excluded	110	native	-0.00109369	0.923077	0.924171	-0.00118343
Dronefly	Excluded	111	native	0.128162	0.478873	0.350711	0.365436
Dronefly	Excluded	112	native	-0.00176516	0.841837	0.843602	-0.00209241
Dronefly	Excluded	113	native	0.00967081	0.905405	0.895735	0.0107965
Dronefly	Excluded	114	native	0.137661	0.488372	0.350711	0.39252
Dronefly	Excluded	115	native	-0.0534136	0.297297	0.350711	-0.152301
Dronefly	Excluded	116	native	0.00701268	0.357724	0.350711	0.0199956
Dronefly	Excluded	117	native	-0.0221395	0.328571	0.350711	-0.0631274
Dronefly	Excluded	118	native	-0.0007109	0.35	0.350711	-0.00202703
Dronefly	Excluded	119	native	0.0107887	0.934959	0.924171	0.011674
Dronefly	Excluded	120	native	-0.00727656	0.343434	0.350711	-0.020748
Dronefly	Excluded	121	native	0.0366978	0.932432	0.895735	0.0409695
Dronefly	Excluded	122	native	-0.0336377	0.317073	0.350711	-0.095913
Dronefly	Excluded	123	native	0.0178456	0.91358	0.895735	0.0199229
Dronefly	Excluded	124	native	0.0133294	0.9375	0.924171	0.0144231
Dronefly	Excluded	128	native	-0.0367574	0.313953	0.350711	-0.104808
Dronefly	Excluded	129	native	0.0205012	0.371212	0.350711	0.0584562
Dronefly	Excluded	131	native	0.0957177	0.446429	0.350711	0.272925
Dronefly	Excluded	133	native	0.123865	0.474576	0.350711	0.353184
Dronefly	Excluded	134	native	0.234655	0.585366	0.350711	0.669084
Dronefly	Excluded	135	native	0.137094	0.487805	0.350711	0.390903
Dronefly	Excluded	136	native	0.0703417	0.421053	0.350711	0.200569
Dronefly	Excluded	138	native	0.013995	0.364706	0.350711	0.0399046
Dronefly	Excluded	139	native	-0.0299562	0.320755	0.350711	-0.0854156
Dronefly	Excluded	140	native	0.0957177	0.446429	0.350711	0.272925
Dronefly	Excluded	141	native	-0.0299562	0.320755	0.350711	-0.0854156
Dronefly	Excluded	142	native	-0.00811831	0.342593	0.350711	-0.0231481
Dronefly	Excluded	143	native	0.106432	0.457143	0.350711	0.303475
Dronefly	Excluded	144	native	0.0892891	0.44	0.350711	0.254595
Dronefly	Excluded	145	native	0.0806616	0.431373	0.350711	0.229995
Dronefly	Excluded	146	native	-0.0114252	0.339286	0.350711	-0.0325772
Dronefly	Excluded	147	native	0.039048	0.934783	0.895735	0.0435933
Dronefly	Excluded	148	native	-0.0173776	0.333333	0.350711	-0.0495495
Dronefly	Excluded	149	native	-0.00924749	0.341463	0.350711	-0.0263678
Dronefly	Excluded	150	native	-0.000392429	0.350318	0.350711	-0.00111895
Dronefly	Excluded	151	native	0.0376386	0.38835	0.350711	0.107321
Dronefly	Excluded	152	native	-0.0211654	0.329545	0.350711	-0.0603501
Dronefly	Excluded	154	native	-0.0114252	0.339286	0.350711	-0.0325772
Dronefly	Excluded	155	native	-0.0420689	0.308642	0.350711	-0.119953
Dronefly	Excluded	156	native	-0.0307109	0.32	0.350711	-0.0875676
Dronefly	Excluded	157	native	0.0372201	0.387931	0.350711	0.106128
Dronefly	Excluded	159	native	0.12548	0.47619	0.350711	0.357786
Dronefly	Excluded	160	native	0.00345577	0.354167	0.350711	0.0098536
Dronefly	Excluded	162	native	0.0589277	0.409639	0.350711	0.168023
Dronefly	Excluded	163	native	0.00958322	0.360294	0.350711	0.0273251
Dronefly	Excluded	167	native	0.114806	0.465517	0.350711	0.327353
Dronefly	Excluded	168	native	0.084773	0.435484	0.350711	0.241718
Dronefly	Excluded	169	native	0.15838	0.509091	0.350711	0.451597
Dronefly	Excluded	170	native	0.0703417	0.421053	0.350711	0.200569
Dronefly	Excluded	171	native	0.0363981	0.88	0.843602	0.0431461
Dronefly	Excluded	172	native	0.0892891	0.44	0.350711	0.254595
Dronefly	Excluded	173	native	-0.0221733	0.821429	0.843602	-0.0262841
Dronefly	Excluded	174	native	0.0826224	0.433333	0.350711	0.235586
Dronefly	Excluded	175	native	-0.0382109	0.3125	0.350711	-0.108953
Dronefly	Excluded	176	native	0.000640451	0.351351	0.350711	0.00182615
Dronefly	Excluded	177	native	0.0153765	0.911111	0.895735	0.0171664
Dronefly	Excluded	178	native	0.0042654	0.9	0.895735	0.0047619
Dronefly	Excluded	179	native	0.0937335	0.444444	0.350711	0.267267
Dronefly	Excluded	180	native	0.0220736	0.917808	0.895735	0.024643
Dronefly	Excluded	181	native	-0.0166788	0.826923	0.843602	-0.019771
Dronefly	Excluded	182	native	-0.0183592	0.825243	0.843602	-0.0217628
Dronefly	Excluded	183	native	0.0659558	0.416667	0.350711	0.188063
Dronefly	Excluded	184	native	-0.0007109	0.35	0.350711	-0.00202703
Dronefly	Excluded	185	native	0.0957177	0.446429	0.350711	0.272925
Dronefly	Excluded	186	native	0.126901	0.477612	0.350711	0.361839
Dronefly	Excluded	187	native	0.0911496	0.44186	0.350711	0.259899
Dronefly	Excluded	188	native	0.084773	0.435484	0.350711	0.241718
Dronefly	Excluded	190	native	0.115043	0.465753	0.350711	0.328027
Dronefly	Excluded	191	native	-0.00785376	0.342857	0.350711	-0.0223938
Dronefly	Excluded	192	native	-0.0463631	0.304348	0.350711	-0.132197
Dronefly	Excluded	193	native	0.0189188	0.943089	0.924171	0.0204711
Dronefly	Excluded	194	native	0.00484466	0.355556	0.350711	0.0138138
Dronefly	Excluded	195	native	-0.0173776	0.333333	0.350711	-0.0495495
Dronefly	Excluded	196	native	0.0158294	0.94	0.924171	0.0171282
Dronefly	Excluded	200	native	-0.0023238	0.348387	0.350711	-0.00662598
Dronefly	Excluded	201	native	-0.0203975	0.823204	0.843602	-0.024179
Dronefly	Excluded	202	native	0.0795217	0.430233	0.350711	0.226744
Dronefly	Excluded	203	native	0.126901	0.477612	0.350711	0.361839
Dronefly	Excluded	204	native	-0.0895035	0.754098	0.843602	-0.106097
Dronefly	Excluded	205	native	-0.0313135	0.892857	0.924171	-0.0338828
Dronefly	Excluded	206	native	0.0042654	0.9	0.895735	0.0047619
Dronefly	Excluded	207	native	0.0149797	0.910714	0.895735	0.0167234
Dronefly	Excluded	208	native	-0.00209269	0.922078	0.924171	-0.0022644
Dronefly	Excluded	209	native	0.000640451	0.351351	0.350711	0.00182615
Dronefly	Excluded	210	native	-0.0441706	0.88	0.924171	-0.0477949
Dronefly	Excluded	211	native	0.114806	0.465517	0.350711	0.327353
Dronefly	Excluded	212	native	-0.0307109	0.32	0.350711	-0.0875676
Dronefly	Excluded	213	native	-0.0307109	0.32	0.350711	-0.0875676
Dronefly	Excluded	214	native	0.0388995	0.38961	0.350711	0.110916
Dronefly	Excluded	215	native	-0.000358652	0.843243	0.843602	-0.000425144
Dronefly	Excluded	216	native	0.0153765	0.911111	0.895735	0.0171664
Dronefly	Excluded	217	native	0.15838	0.509091	0.350711	0.451597
Dronefly	Excluded	218	native	0.182622	0.533333	0.350711	0.520721
Dronefly	Excluded	219	native	-0.0105047	0.340206	0.350711	-0.0299526
Dronefly	Excluded	220	native	-0.0147731	0.828829	0.843602	-0.0175119
Dronefly	Excluded	221	native	-0.0168302	0.826772	0.843602	-0.0199505
Dronefly	Excluded	222	native	0.0937335	0.444444	0.350711	0.267267
Dronefly	Excluded	223	native	0.110828	0.461538	0.350711	0.316008
Dronefly	Excluded	224	native	-0.0287871	0.814815	0.843602	-0.034124
Dronefly	Excluded	225	native	0.12548	0.47619	0.350711	0.357786
Dronefly	Excluded	226	native	-0.176935	0.666667	0.843602	-0.209738
Dronefly	Excluded	227	native	-0.0153191	0.828283	0.843602	-0.0181591
Dronefly	Excluded	228	native	-0.0895035	0.754098	0.843602	-0.106097
Dronefly	Excluded	229	native	0.112252	0.462963	0.350711	0.32007
Dronefly	Excluded	230	native	0.0957177	0.446429	0.350711	0.272925
Dronefly	Excluded	231	native	0.0600034	0.410714	0.350711	0.171091
Dronefly	Excluded	232	native	-0.0173776	0.333333	0.350711	-0.0495495
Dronefly	Excluded	233	native	0.139085	0.489796	0.350711	0.39658
Dronefly	Excluded	234	native	0.0177102	0.368421	0.350711	0.0504979
Dronefly	Excluded	235	native	0.216857	0.567568	0.350711	0.618335
Dronefly	Excluded	236	native	-0.0495808	0.846154	0.895735	-0.0553521
Dronefly	Excluded	237	native	0.0133563	0.909091	0.895735	0.014911
Dronefly	Excluded	238	native	-0.0936019	0.75	0.843602	-0.110955
Dronefly	Excluded	240	native	0.0042654	0.9	0.895735	0.0047619
Dronefly	Excluded	241	native	0.00739721	0.358108	0.350711	0.021092
Dronefly	Excluded	243	native	0.0318978	0.382609	0.350711	0.0909518
Dronefly	Excluded	244	native	0.0265955	0.92233	0.895735	0.0296913

## Sheet: IndicesForS3_Fig
Pollinator	Alien	Species ID	Origin	Dissiimlarity index (D)	O	E	Effect size (D/E)
Bee	Included	1	native	0.0002	0.2024	0.2022	0.00098912
Bee	Included	4	native	-0.0021	0.3286	0.3307	-0.00635017
Bee	Included	5	native	-0.0138	0.2847	0.2985	-0.0462312
Bee	Included	6	native	0.0173	0.2263	0.209	0.0827751
Bee	Included	7	native	-0.0048	0.2118	0.2166	-0.0221607
Bee	Included	8	native	0.0378	0.2336	0.1958	0.193054
Bee	Included	9	native	0.0278	0.2266	0.1988	0.139839
Bee	Included	10	native	-0.0092	0.1879	0.1971	-0.0466768
Bee	Included	13	native	0.0416	0.2445	0.2029	0.205027
Bee	Included	14	native	0.0195	0.267	0.2475	0.0787879
Bee	Included	15	native	-0.0021	0.2206	0.2227	-0.00942973
Bee	Included	16	native	0.0186	0.2675	0.2489	0.0747288
Bee	Included	17	alien	0.003	0.3385	0.3355	0.00894188
Bee	Included	18	native	0.0062	0.4943	0.4881	0.0127023
Bee	Included	19	alien	-0.0219	0.4188	0.4407	-0.0496937
Bee	Included	20	native	0.022	0.2781	0.2561	0.0859039
Bee	Included	21	native	0.0289	0.2762	0.2473	0.116862
Bee	Included	22	native	0.0011	0.3225	0.3214	0.00342253
Bee	Included	23	native	0.036	0.297	0.261	0.137931
Bee	Included	24	native	0.0097	0.2104	0.2007	0.0483308
Bee	Included	25	native	0.0076	0.3343	0.3267	0.0232629
Bee	Included	28	native	-0.0001	0.2046	0.2047	-0.00048852
Bee	Included	29	native	0.0061	0.204	0.1979	0.0308236
Bee	Included	30	native	0.0077	0.2065	0.1988	0.0387324
Bee	Included	34	alien	-0.0233	0.2169	0.2402	-0.0970025
Bee	Included	36	native	-0.0046	0.261	0.2656	-0.0173193
Bee	Included	37	alien	0.0165	0.2863	0.2698	0.0611564
Bee	Included	41	alien	0.0072	0.2513	0.2441	0.0294961
Bee	Included	42	native	0.008	0.201	0.193	0.0414508
Bee	Included	47	native	0.0038	0.4411	0.4373	0.00868969
Bee	Included	48	alien	-0.022	0.3541	0.3761	-0.0584951
Bee	Included	49	native	-0.0008	0.5477	0.5485	-0.00145852
Bee	Included	50	native	-0.0089	0.3846	0.3935	-0.0226175
Bee	Included	53	native	-0.0108	0.3233	0.3341	-0.0323257
Bee	Included	54	native	-0.0008	0.3027	0.3035	-0.00263591
Bee	Included	55	alien	-0.0143	0.4038	0.4181	-0.0342023
Bee	Included	56	native	0.014	0.3592	0.3452	0.0405562
Bee	Included	57	native	-0.0135	0.3968	0.4103	-0.0329028
Bee	Included	58	native	0.0075	0.3638	0.3563	0.0210497
Bee	Included	59	native	0.0124	0.4978	0.4854	0.0255459
Bee	Included	60	native	0.0041	0.2949	0.2908	0.014099
Bee	Included	61	native	0.046	0.4559	0.4099	0.112222
Bee	Included	62	native	0.0127	0.3865	0.3738	0.0339754
Bee	Included	63	alien	-0.0097	0.3177	0.3274	-0.0296274
Bee	Included	64	native	0.0047	0.2166	0.2119	0.0221803
Bee	Included	65	alien	-0.0039	0.4811	0.485	-0.00804124
Bee	Included	66	native	-0.0046	0.3612	0.3658	-0.0125752
Bee	Included	67	native	-0.0142	0.2939	0.3081	-0.0460889
Bee	Included	68	native	-0.0005	0.3428	0.3433	-0.00145645
Bee	Included	71	native	0.0102	0.2891	0.2789	0.0365722
Bee	Included	72	native	0.0016	0.3593	0.3577	0.00447302
Bee	Included	73	alien	-0.0166	0.3855	0.4021	-0.0412833
Bee	Included	76	native	-0.0011	0.3064	0.3075	-0.00357724
Bee	Included	77	native	0.0337	0.2485	0.2148	0.15689
Bee	Included	78	alien	-0.0004	0.1926	0.193	-0.00207254
Bee	Included	79	native	0.0322	0.2253	0.1931	0.166753
Bee	Included	80	native	-0.0019	0.2025	0.2044	-0.0092955
Bee	Included	81	native	0.0049	0.2197	0.2148	0.0228119
Bee	Included	83	native	0.0051	0.2832	0.2781	0.0183387
Bee	Included	86	native	0.0281	0.4733	0.4452	0.0631177
Bee	Included	87	native	0.0027	0.2581	0.2554	0.0105717
Bee	Included	88	native	0.0029	0.3177	0.3148	0.0092122
Bee	Included	89	native	-0.0178	0.2883	0.3061	-0.0581509
Bee	Included	90	native	-0.0241	0.2379	0.262	-0.0919847
Bee	Included	91	native	0.0209	0.2779	0.257	0.081323
Bee	Included	92	native	0.017	0.3463	0.3293	0.0516247
Bee	Included	93	native	0.0294	0.2546	0.2252	0.130551
Bee	Included	94	native	0.0097	0.2089	0.1992	0.0486948
Bee	Included	95	native	0.0003	0.2503	0.25	0.0012
Bee	Included	96	native	0.0389	0.2478	0.2089	0.186213
Bee	Included	99	native	0.0082	0.3828	0.3746	0.02189
Bee	Included	100	native	0.0127	0.2069	0.1942	0.0653965
Bee	Included	101	native	0.0209	0.2166	0.1957	0.106796
Bee	Included	102	native	-0.0035	0.2095	0.213	-0.0164319
Bee	Included	103	native	0.0318	0.2604	0.2286	0.139108
Bee	Included	104	native	0.0037	0.3047	0.301	0.0122924
Bee	Included	105	native	-0.0218	0.3108	0.3326	-0.0655442
Bee	Included	106	native	0.0106	0.2081	0.1975	0.0536709
Bee	Included	107	native	0.0214	0.236	0.2146	0.0997204
Bee	Included	108	native	0.0122	0.273	0.2608	0.0467791
Bee	Included	111	native	0.0317	0.225	0.1933	0.163994
Bee	Included	112	native	-0.0016	0.4872	0.4888	-0.00327332
Bee	Included	113	native	-0.0054	0.3341	0.3395	-0.0159057
Bee	Included	114	native	0.0134	0.227	0.2136	0.0627341
Bee	Included	115	native	-0.0326	0.3085	0.3411	-0.0955731
Bee	Included	116	native	0.008	0.2301	0.2221	0.0360198
Bee	Included	117	native	-0.0295	0.3031	0.3326	-0.0886951
Bee	Included	118	native	-0.0034	0.2322	0.2356	-0.0144312
Bee	Included	119	native	0.0025	0.4141	0.4116	0.00607386
Bee	Included	123	native	0.0045	0.6489	0.6444	0.00698324
Bee	Included	124	native	-0.0063	0.3625	0.3688	-0.0170824
Bee	Included	126	alien	0.0021	0.2566	0.2545	0.00825147
Bee	Included	132	alien	0.0072	0.2992	0.292	0.0246575
Bee	Included	133	native	0.0226	0.2374	0.2148	0.105214
Bee	Included	134	native	0.0513	0.3803	0.329	0.155927
Bee	Included	135	native	0.0393	0.2582	0.2189	0.179534
Bee	Included	136	native	0.012	0.2109	0.1989	0.0603318
Bee	Included	137	alien	0.0086	0.3244	0.3158	0.0272324
Bee	Included	138	native	0.0005	0.2142	0.2137	0.00233973
Bee	Included	141	native	0.0116	0.2269	0.2153	0.0538783
Bee	Included	142	native	0.0019	0.2325	0.2306	0.00823938
Bee	Included	143	native	0.0262	0.2218	0.1956	0.133947
Bee	Included	144	native	0.0338	0.247	0.2132	0.158537
Bee	Included	145	native	0.021	0.2209	0.1999	0.105053
Bee	Included	146	native	-0.0018	0.1992	0.201	-0.00895522
Bee	Included	147	native	-0.0016	0.197	0.1986	-0.00805639
Bee	Included	148	native	-0.0014	0.1945	0.1959	-0.0071465
Bee	Included	151	native	0.0068	0.2399	0.2331	0.029172
Bee	Included	152	native	-0.0146	0.2238	0.2384	-0.0612416
Bee	Included	153	alien	0.0169	0.2371	0.2202	0.0767484
Bee	Included	154	native	0.0042	0.2068	0.2026	0.0207305
Bee	Included	157	native	0.0118	0.3071	0.2953	0.0399594
Bee	Included	158	alien	0.0034	0.2063	0.2029	0.016757
Bee	Included	159	native	0.0095	0.2036	0.1941	0.0489438
Bee	Included	160	native	0.004	0.2374	0.2334	0.017138
Bee	Included	161	alien	0.0379	0.2713	0.2334	0.162382
Bee	Included	162	native	0.0123	0.2601	0.2478	0.0496368
Bee	Included	163	native	0.0013	0.1944	0.1931	0.00673226
Bee	Included	164	alien	0.0001	0.2045	0.2044	0.000489237
Bee	Included	167	native	0.0335	0.2568	0.2233	0.150022
Bee	Included	168	native	0.0104	0.2367	0.2263	0.0459567
Bee	Included	169	native	0.0336	0.2649	0.2313	0.145266
Bee	Included	170	native	0.01	0.204	0.194	0.0515464
Bee	Included	171	native	0.0284	0.509	0.4806	0.0590928
Bee	Included	173	native	-0.0027	0.3325	0.3352	-0.00805489
Bee	Included	175	native	-0.0141	0.1804	0.1945	-0.0724936
Bee	Included	176	native	0.0198	0.2721	0.2523	0.078478
Bee	Included	177	native	-0.0039	0.3714	0.3753	-0.0103917
Bee	Included	178	native	-0.0004	0.3043	0.3047	-0.00131277
Bee	Included	179	native	0.0226	0.2605	0.2379	0.0949979
Bee	Included	180	native	0.0026	0.4757	0.4731	0.00549567
Bee	Included	189	alien	0.0181	0.3541	0.336	0.053869
Bee	Included	193	native	0.0018	0.4647	0.4629	0.00388853
Bee	Included	194	native	0.0072	0.24	0.2328	0.0309278
Bee	Included	195	native	0.0031	0.2257	0.2226	0.0139263
Bee	Included	196	native	0.0091	0.3067	0.2976	0.030578
Bee	Included	197	alien	0.003	0.3668	0.3638	0.00824629
Bee	Included	198	alien	-0.0041	0.2992	0.3033	-0.013518
Bee	Included	199	alien	0.0004	0.2554	0.255	0.00156863
Bee	Included	200	native	0.0035	0.2144	0.2109	0.0165955
Bee	Included	201	native	-0.0034	0.3236	0.327	-0.0103976
Bee	Included	202	native	0.0284	0.2938	0.2654	0.107008
Bee	Included	203	native	0.012	0.3571	0.3451	0.0347725
Bee	Included	205	native	0.0067	0.3921	0.3854	0.0173845
Bee	Included	207	native	-0.0016	0.2061	0.2077	-0.00770342
Bee	Included	208	native	0.0069	0.2522	0.2453	0.0281288
Bee	Included	209	native	0.0233	0.2495	0.2262	0.103006
Bee	Included	210	native	-0.0101	0.3111	0.3212	-0.0314446
Bee	Included	211	native	0.0291	0.2392	0.2101	0.138505
Bee	Included	212	native	0.0022	0.2078	0.2056	0.0107004
Bee	Included	213	native	0.0019	0.2139	0.212	0.00896226
Bee	Included	214	native	0.0092	0.3299	0.3207	0.0286872
Bee	Included	215	native	-0.0008	0.41	0.4108	-0.00194742
Bee	Included	216	native	0.0047	0.3748	0.3701	0.0126993
Bee	Included	219	native	0.0024	0.2006	0.1982	0.012109
Bee	Included	224	native	-0.004	0.36	0.364	-0.010989
Bee	Included	225	native	0.0088	0.205	0.1962	0.0448522
Bee	Included	226	native	-0.0179	0.3612	0.3791	-0.0472171
Bee	Included	229	native	0.0299	0.2603	0.2304	0.129774
Bee	Included	230	native	0.0003	0.233	0.2327	0.00128921
Bee	Included	231	native	0.0128	0.2773	0.2645	0.0483932
Bee	Included	232	native	0.008	0.2064	0.1984	0.0403226
Bee	Included	233	native	0.0255	0.2255	0.2	0.1275
Bee	Included	234	native	0.0009	0.2175	0.2166	0.00415512
Bee	Included	237	native	0.0054	0.2397	0.2343	0.0230474
Bee	Included	238	native	-0.0026	0.3197	0.3223	-0.00806702
Bee	Included	239	alien	-0.0121	0.439	0.4511	-0.0268233
Bee	Included	240	native	-0.0145	0.4316	0.4461	-0.0325039
Bee	Included	241	native	0.0053	0.2086	0.2033	0.0260698
Bee	Included	242	alien	0.0056	0.2	0.1944	0.0288066
Bee	Included	243	native	0.0105	0.2273	0.2168	0.0484317
Bee	Included	244	native	0.0081	0.2335	0.2254	0.0359361
Bee	Included	Acer	NA	0.0159	0.2292	0.2133	0.0745429
Bee	Included	Adenophora	NA	0.0024	0.265	0.2626	0.00913938
Bee	Included	Agrimonia	NA	-0.0041	0.3975	0.4016	-0.0102092
Bee	Included	Akebia	NA	-0.0003	0.2304	0.2307	-0.00130039
Bee	Included	Aster	NA	0.0055	0.2112	0.2057	0.026738
Bee	Included	Cardamine	NA	0.0024	0.2421	0.2397	0.0100125
Bee	Included	Cerasus	NA	0.0319	0.2268	0.1949	0.163674
Bee	Included	Cirsium	NA	0.0021	0.2727	0.2706	0.00776053
Bee	Included	Clinopodium	NA	0.0022	0.2132	0.211	0.0104265
Bee	Included	Elaeagnus	NA	0.0283	0.2851	0.2568	0.110202
Bee	Included	Erigeron	NA	-0.0017	0.1917	0.1934	-0.00879007
Bee	Included	Eupatorium	NA	0.0018	0.2754	0.2736	0.00657895
Bee	Included	Gentiana	NA	0.006	0.2747	0.2687	0.0223297
Bee	Included	Hemerocallis	NA	0.0011	0.2613	0.2602	0.00422752
Bee	Included	Hypericum	NA	0.0017	0.3485	0.3468	0.00490196
Bee	Included	Ilex	NA	0.0273	0.2254	0.1981	0.137809
Bee	Included	Ixeris	NA	-0.0083	0.4295	0.4378	-0.0189584
Bee	Included	Lespedeza	NA	0.0018	0.3051	0.3033	0.00593472
Bee	Included	Lilium	NA	0.0222	0.2488	0.2266	0.09797
Bee	Included	Mosla	NA	-0.0034	0.2072	0.2106	-0.0161443
Bee	Included	Persicaria	NA	0.0066	0.2178	0.2112	0.03125
Bee	Included	Potentilla	NA	0.0019	0.5462	0.5443	0.00349072
Bee	Included	Rhododendron	NA	-0.002	0.2723	0.2743	-0.00729129
Bee	Included	Sagittaria	NA	-0.0009	0.193	0.1939	-0.00464157
Bee	Included	Trifolium	NA	0.004	0.2972	0.2932	0.0136426
Bee	Included	Veronica	NA	0.0014	0.2646	0.2632	0.00531915
Bee	Included	Viburnum	NA	0.0184	0.2254	0.207	0.0888889
Bee	Included	Vicia1	NA	0.004	0.2472	0.2432	0.0164474
Bee	Included	Vicia2	NA	0.0028	0.3069	0.3041	0.0092075
Bee	Included	Viola1	NA	0.0104	0.2172	0.2068	0.0502901
Bee	Included	Viola2	NA	0.0263	0.3124	0.2861	0.0919259
Bee	Included	Viola3	NA	0.0118	0.236	0.2242	0.0526316
Bee	Excluded	1	native	0.0079	0.205	0.1971	0.0400812
Bee	Excluded	4	native	-0.0071	0.3216	0.3287	-0.0216002
Bee	Excluded	5	native	-0.0106	0.2859	0.2965	-0.0357504
Bee	Excluded	6	native	0.0232	0.2242	0.201	0.115423
Bee	Excluded	7	native	0.0052	0.2137	0.2085	0.02494
Bee	Excluded	8	native	0.0428	0.2319	0.1891	0.226335
Bee	Excluded	9	native	0.0406	0.2321	0.1915	0.21201
Bee	Excluded	10	native	0.0031	0.195	0.1919	0.0161542
Bee	Excluded	13	native	0.0714	0.2675	0.1961	0.3641
Bee	Excluded	14	native	0.0172	0.2568	0.2396	0.0717863
Bee	Excluded	15	native	0.0045	0.2223	0.2178	0.0206612
Bee	Excluded	16	native	0.0237	0.2699	0.2462	0.0962632
Bee	Excluded	18	native	0.0134	0.5006	0.4872	0.0275041
Bee	Excluded	20	native	0.0408	0.2933	0.2525	0.161584
Bee	Excluded	21	native	0.0382	0.2828	0.2446	0.156173
Bee	Excluded	22	native	0.0039	0.328	0.3241	0.0120333
Bee	Excluded	23	native	0.0497	0.3035	0.2538	0.195823
Bee	Excluded	24	native	0.0215	0.2156	0.1941	0.110768
Bee	Excluded	25	native	0.0102	0.333	0.3228	0.0315985
Bee	Excluded	28	native	0.0055	0.2024	0.1969	0.027933
Bee	Excluded	29	native	0.0204	0.211	0.1906	0.10703
Bee	Excluded	30	native	0.0185	0.2118	0.1933	0.0957062
Bee	Excluded	36	native	0.0086	0.266	0.2574	0.033411
Bee	Excluded	42	native	0.0084	0.1955	0.1871	0.0448958
Bee	Excluded	47	native	0.0026	0.4344	0.4318	0.00602131
Bee	Excluded	49	native	-0.0066	0.5514	0.558	-0.011828
Bee	Excluded	50	native	-0.0085	0.3937	0.4022	-0.0211338
Bee	Excluded	53	native	-0.0105	0.328	0.3385	-0.0310192
Bee	Excluded	54	native	0.0013	0.3055	0.3042	0.0042735
Bee	Excluded	56	native	0.006	0.343	0.337	0.0178042
Bee	Excluded	57	native	-0.0109	0.4088	0.4197	-0.0259709
Bee	Excluded	58	native	0.01	0.3723	0.3623	0.0276014
Bee	Excluded	59	native	0.0054	0.5012	0.4958	0.0108915
Bee	Excluded	60	native	0.0094	0.2942	0.2848	0.0330056
Bee	Excluded	61	native	0.0318	0.451	0.4192	0.0758588
Bee	Excluded	62	native	0.0152	0.3969	0.3817	0.0398218
Bee	Excluded	64	native	0.0037	0.2111	0.2074	0.0178399
Bee	Excluded	66	native	-0.014	0.3593	0.3733	-0.0375033
Bee	Excluded	67	native	-0.0237	0.2885	0.3122	-0.0759129
Bee	Excluded	68	native	-0.0018	0.3476	0.3494	-0.00515169
Bee	Excluded	71	native	0.0151	0.286	0.2709	0.0557401
Bee	Excluded	72	native	0.002	0.3575	0.3555	0.00562588
Bee	Excluded	75	native	0.0137	0.2496	0.2359	0.0580755
Bee	Excluded	76	native	-0.0015	0.3079	0.3094	-0.00484809
Bee	Excluded	77	native	0.0442	0.2509	0.2067	0.213836
Bee	Excluded	79	native	0.0411	0.2282	0.1871	0.219669
Bee	Excluded	80	native	0.0074	0.2041	0.1967	0.0376207
Bee	Excluded	81	native	0.0104	0.2217	0.2113	0.0492191
Bee	Excluded	83	native	0.0128	0.2827	0.2699	0.047425
Bee	Excluded	86	native	0.0151	0.469	0.4539	0.0332672
Bee	Excluded	87	native	0.0017	0.2563	0.2546	0.00667714
Bee	Excluded	88	native	0.0062	0.3175	0.3113	0.0199165
Bee	Excluded	89	native	0.0005	0.2984	0.2979	0.00167842
Bee	Excluded	90	native	-0.0156	0.2418	0.2574	-0.0606061
Bee	Excluded	91	native	0.022	0.2708	0.2488	0.0884244
Bee	Excluded	92	native	0.0095	0.3324	0.3229	0.0294209
Bee	Excluded	93	native	0.0382	0.2554	0.2172	0.175875
Bee	Excluded	94	native	0.0211	0.213	0.1919	0.109953
Bee	Excluded	95	native	0.0075	0.2519	0.2444	0.0306874
Bee	Excluded	96	native	0.0429	0.2441	0.2012	0.213221
Bee	Excluded	99	native	0.0056	0.3881	0.3825	0.0146405
Bee	Excluded	100	native	0.0109	0.1989	0.188	0.0579787
Bee	Excluded	101	native	0.0256	0.2156	0.19	0.134737
Bee	Excluded	102	native	0.0102	0.2177	0.2075	0.0491566
Bee	Excluded	103	native	0.039	0.2596	0.2206	0.176791
Bee	Excluded	104	native	0.0036	0.3071	0.3035	0.0118616
Bee	Excluded	105	native	-0.018	0.3116	0.3296	-0.0546117
Bee	Excluded	106	native	0.0155	0.2058	0.1903	0.0814503
Bee	Excluded	107	native	0.027	0.2375	0.2105	0.128266
Bee	Excluded	108	native	0.0207	0.2785	0.2578	0.0802948
Bee	Excluded	111	native	0.037	0.224	0.187	0.197861
Bee	Excluded	112	native	0	0.4971	0.4971	0
Bee	Excluded	113	native	-0.0012	0.3391	0.3403	-0.0035263
Bee	Excluded	114	native	0.0199	0.2293	0.2094	0.0950334
Bee	Excluded	115	native	-0.0311	0.3069	0.338	-0.0920118
Bee	Excluded	116	native	0.0131	0.2278	0.2147	0.0610154
Bee	Excluded	117	native	-0.0258	0.3032	0.329	-0.0784195
Bee	Excluded	118	native	0.0047	0.2362	0.2315	0.0203024
Bee	Excluded	119	native	0.0008	0.411	0.4102	0.00195027
Bee	Excluded	123	native	0.0058	0.6482	0.6424	0.00902864
Bee	Excluded	124	native	-0.0023	0.3648	0.3671	-0.00626532
Bee	Excluded	131	native	0.0109	0.2454	0.2345	0.0464819
Bee	Excluded	133	native	0.0283	0.2379	0.2096	0.135019
Bee	Excluded	134	native	0.0733	0.399	0.3257	0.225054
Bee	Excluded	135	native	0.0582	0.2692	0.211	0.275829
Bee	Excluded	136	native	0.0231	0.2146	0.1915	0.120627
Bee	Excluded	138	native	0.0074	0.2177	0.2103	0.0351878
Bee	Excluded	141	native	0.0227	0.2299	0.2072	0.109556
Bee	Excluded	142	native	0.0125	0.2356	0.2231	0.0560287
Bee	Excluded	143	native	0.0316	0.2203	0.1887	0.167462
Bee	Excluded	144	native	0.0438	0.2489	0.2051	0.213554
Bee	Excluded	145	native	0.0365	0.2292	0.1927	0.189414
Bee	Excluded	146	native	0.0057	0.2018	0.1961	0.0290668
Bee	Excluded	147	native	0.0117	0.2045	0.1928	0.0606846
Bee	Excluded	148	native	0.003	0.1935	0.1905	0.015748
Bee	Excluded	151	native	0.01	0.2375	0.2275	0.043956
Bee	Excluded	152	native	-0.0068	0.2273	0.2341	-0.0290474
Bee	Excluded	154	native	0.0089	0.2065	0.1976	0.0450405
Bee	Excluded	157	native	0.0182	0.3096	0.2914	0.0624571
Bee	Excluded	159	native	0.0155	0.2039	0.1884	0.0822718
Bee	Excluded	160	native	0.0108	0.239	0.2282	0.0473269
Bee	Excluded	162	native	0.0155	0.2569	0.2414	0.0642088
Bee	Excluded	163	native	0.0052	0.1922	0.187	0.0278075
Bee	Excluded	167	native	0.0428	0.2597	0.2169	0.197326
Bee	Excluded	168	native	0.0146	0.2374	0.2228	0.0655296
Bee	Excluded	169	native	0.0424	0.2654	0.223	0.190135
Bee	Excluded	170	native	0.0207	0.209	0.1883	0.109931
Bee	Excluded	171	native	0.0266	0.5171	0.4905	0.0542304
Bee	Excluded	173	native	0.0013	0.335	0.3337	0.00389571
Bee	Excluded	175	native	0.0005	0.189	0.1885	0.00265252
Bee	Excluded	176	native	0.019	0.2641	0.2451	0.0775194
Bee	Excluded	177	native	0.0003	0.373	0.3727	0.000804937
Bee	Excluded	178	native	-0.0052	0.2955	0.3007	-0.017293
Bee	Excluded	179	native	0.0224	0.2521	0.2297	0.0975185
Bee	Excluded	180	native	-0.0051	0.4696	0.4747	-0.0107436
Bee	Excluded	193	native	0.0019	0.4637	0.4618	0.00411434
Bee	Excluded	194	native	0.0186	0.2431	0.2245	0.0828508
Bee	Excluded	195	native	0.0087	0.2252	0.2165	0.0401848
Bee	Excluded	196	native	0.0109	0.3099	0.299	0.0364548
Bee	Excluded	200	native	0.004	0.207	0.203	0.0197044
Bee	Excluded	201	native	-0.003	0.3281	0.3311	-0.00906071
Bee	Excluded	202	native	0.0299	0.287	0.2571	0.116297
Bee	Excluded	203	native	0.0176	0.3544	0.3368	0.0522565
Bee	Excluded	205	native	0.0084	0.3955	0.3871	0.0216998
Bee	Excluded	207	native	0.0069	0.2087	0.2018	0.0341923
Bee	Excluded	208	native	0.0078	0.2514	0.2436	0.0320197
Bee	Excluded	209	native	0.0331	0.2545	0.2214	0.149503
Bee	Excluded	210	native	-0.0131	0.3106	0.3237	-0.0404696
Bee	Excluded	211	native	0.0369	0.2391	0.2022	0.182493
Bee	Excluded	212	native	0.0003	0.1982	0.1979	0.00151592
Bee	Excluded	213	native	-0.0027	0.2013	0.204	-0.0132353
Bee	Excluded	214	native	0.0205	0.3329	0.3124	0.065621
Bee	Excluded	215	native	0.0013	0.4212	0.4199	0.00309598
Bee	Excluded	216	native	0.0147	0.3772	0.3625	0.0405517
Bee	Excluded	219	native	0.0131	0.2053	0.1922	0.0681582
Bee	Excluded	224	native	-0.0032	0.3681	0.3713	-0.00861837
Bee	Excluded	225	native	0.014	0.2048	0.1908	0.0733753
Bee	Excluded	226	native	-0.0418	0.3455	0.3873	-0.107927
Bee	Excluded	229	native	0.0455	0.2677	0.2222	0.20477
Bee	Excluded	230	native	0.0005	0.2249	0.2244	0.00222816
Bee	Excluded	231	native	0.0188	0.28	0.2612	0.0719755
Bee	Excluded	232	native	0.0155	0.2066	0.1911	0.0811094
Bee	Excluded	233	native	0.039	0.2315	0.1925	0.202597
Bee	Excluded	234	native	0.0099	0.2228	0.2129	0.0465007
Bee	Excluded	237	native	0.0028	0.2351	0.2323	0.0120534
Bee	Excluded	238	native	-0.0061	0.3216	0.3277	-0.0186146
Bee	Excluded	240	native	-0.0387	0.4015	0.4402	-0.0879146
Bee	Excluded	241	native	0.0065	0.2045	0.198	0.0328283
Bee	Excluded	243	native	0.0167	0.2266	0.2099	0.0795617
Bee	Excluded	244	native	0.0163	0.2373	0.221	0.0737557
Bee	Excluded	Acer	native	0.0194	0.2292	0.2098	0.092469
Bee	Excluded	Adenophora	native	0.0123	0.2692	0.2569	0.0478786
Bee	Excluded	Agrimonia	native	-0.0026	0.4073	0.4099	-0.00634301
Bee	Excluded	Akebia	native	-0.0024	0.2263	0.2287	-0.0104941
Bee	Excluded	Aster	native	0.0096	0.2074	0.1978	0.0485339
Bee	Excluded	Cerasus	native	0.0404	0.2296	0.1892	0.213531
Bee	Excluded	Cirsium	native	0.0043	0.2697	0.2654	0.016202
Bee	Excluded	Clinopodium	native	0.0021	0.2077	0.2056	0.010214
Bee	Excluded	Elaeagnus	native	0.0359	0.2844	0.2485	0.144467
Bee	Excluded	Eupatorium	native	0.0072	0.2726	0.2654	0.0271289
Bee	Excluded	Gentiana	native	0.0078	0.2723	0.2645	0.0294896
Bee	Excluded	Hemerocallis	native	0.0005	0.2616	0.2611	0.00191498
Bee	Excluded	Hypericum	native	0.0033	0.3552	0.3519	0.00937766
Bee	Excluded	Ilex	native	0.0292	0.2202	0.191	0.15288
Bee	Excluded	Ixeris	native	-0.0065	0.4412	0.4477	-0.0145187
Bee	Excluded	Lespedeza	native	0.0178	0.3129	0.2951	0.0603185
Bee	Excluded	Lilium	native	0.0276	0.247	0.2194	0.125798
Bee	Excluded	Mosla	native	0.0015	0.2043	0.2028	0.00739645
Bee	Excluded	Persicaria	native	0.0133	0.2172	0.2039	0.0652281
Bee	Excluded	Potentilla	native	-0.0003	0.5528	0.5531	-0.000542397
Bee	Excluded	Rhododendron	native	-0.0022	0.27	0.2722	-0.00808229
Bee	Excluded	Sagittaria	native	0.0094	0.1976	0.1882	0.0499469
Bee	Excluded	Viburnum	native	0.02	0.219	0.199	0.100503
Bee	Excluded	Vicia	native	0.0036	0.3039	0.3003	0.011988
Bee	Excluded	Viola1	native	0.0164	0.2178	0.2014	0.08143
Bee	Excluded	Viola2	native	0.0359	0.3175	0.2816	0.127486
Bee	Excluded	Viola3	native	0.0162	0.2326	0.2164	0.0748614
Swallowtail	Included	1	native	0.0056	0.1981	0.1925	0.0290909
Swallowtail	Included	2	native	0.022	0.2171	0.1951	0.112763
Swallowtail	Included	3	native	0.0097	0.1949	0.1852	0.0523758
Swallowtail	Included	4	native	-0.0012	0.3124	0.3136	-0.00382653
Swallowtail	Included	5	native	0.0016	0.2798	0.2782	0.00575126
Swallowtail	Included	6	native	0.0135	0.2064	0.1929	0.0699844
Swallowtail	Included	7	native	-0.0051	0.2298	0.2349	-0.0217114
Swallowtail	Included	8	native	0.031	0.2189	0.1879	0.164981
Swallowtail	Included	9	native	0.0254	0.2137	0.1883	0.134891
Swallowtail	Included	10	native	0.0005	0.1855	0.185	0.0027027
Swallowtail	Included	11	native	0.0203	0.2156	0.1953	0.103943
Swallowtail	Included	12	native	0.0359	0.2206	0.1847	0.194369
Swallowtail	Included	13	native	0.0364	0.226	0.1896	0.191983
Swallowtail	Included	14	native	0.003	0.2202	0.2172	0.0138122
Swallowtail	Included	15	native	0.0072	0.2314	0.2242	0.0321142
Swallowtail	Included	16	native	0.0089	0.2474	0.2385	0.0373166
Swallowtail	Included	17	alien	0.0001	0.4143	0.4142	0.000241429
Swallowtail	Included	18	native	-0.0063	0.4977	0.504	-0.0125
Swallowtail	Included	19	alien	-0.0235	0.3244	0.3479	-0.0675481
Swallowtail	Included	20	native	0.0156	0.2725	0.2569	0.060724
Swallowtail	Included	21	native	0.0178	0.2656	0.2478	0.0718321
Swallowtail	Included	22	native	-0.0055	0.3103	0.3158	-0.0174161
Swallowtail	Included	23	native	0.0298	0.3156	0.2858	0.104269
Swallowtail	Included	24	native	0.015	0.202	0.187	0.0802139
Swallowtail	Included	25	native	0.0113	0.2867	0.2754	0.0410312
Swallowtail	Included	26	native	-0.0119	0.2989	0.3108	-0.0382883
Swallowtail	Included	27	native	-0.0095	0.3121	0.3216	-0.0295398
Swallowtail	Included	28	native	-0.0018	0.1843	0.1861	-0.00967222
Swallowtail	Included	29	native	0.0068	0.1915	0.1847	0.0368165
Swallowtail	Included	30	native	0.0094	0.2008	0.1914	0.0491118
Swallowtail	Included	31	native	0.0065	0.2134	0.2069	0.0314161
Swallowtail	Included	34	alien	-0.0151	0.2042	0.2193	-0.0688554
Swallowtail	Included	36	native	-0.0112	0.243	0.2542	-0.0440598
Swallowtail	Included	37	alien	0.0127	0.2735	0.2608	0.0486963
Swallowtail	Included	38	native	0.0035	0.2645	0.261	0.01341
Swallowtail	Included	39	native	0.0255	0.2668	0.2413	0.105678
Swallowtail	Included	40	native	0.0008	0.2147	0.2139	0.00374007
Swallowtail	Included	41	alien	0.0025	0.2437	0.2412	0.0103648
Swallowtail	Included	42	native	0.0058	0.1907	0.1849	0.0313683
Swallowtail	Included	43	alien	0.0009	0.1894	0.1885	0.00477454
Swallowtail	Included	44	alien	0.0075	0.1937	0.1862	0.0402793
Swallowtail	Included	45	native	0.0011	0.3259	0.3248	0.0033867
Swallowtail	Included	46	native	-0.0019	0.2448	0.2467	-0.00770166
Swallowtail	Included	47	native	0.0062	0.5332	0.527	0.0117647
Swallowtail	Included	48	alien	-0.02	0.3016	0.3216	-0.0621891
Swallowtail	Included	49	native	0.0007	0.4643	0.4636	0.00150992
Swallowtail	Included	50	native	-0.0112	0.3234	0.3346	-0.0334728
Swallowtail	Included	53	native	-0.0144	0.314	0.3284	-0.043849
Swallowtail	Included	54	native	0.0082	0.3031	0.2949	0.027806
Swallowtail	Included	55	alien	-0.009	0.3295	0.3385	-0.0265879
Swallowtail	Included	56	native	0.004	0.3971	0.3931	0.0101755
Swallowtail	Included	57	native	-0.0172	0.3182	0.3354	-0.0512821
Swallowtail	Included	58	native	0.0155	0.3492	0.3337	0.0464489
Swallowtail	Included	59	native	0.016	0.4513	0.4353	0.0367563
Swallowtail	Included	60	native	0.003	0.2831	0.2801	0.0107105
Swallowtail	Included	61	native	0.045	0.4234	0.3784	0.118922
Swallowtail	Included	62	native	0.0167	0.3393	0.3226	0.0517669
Swallowtail	Included	63	alien	-0.0066	0.2892	0.2958	-0.0223124
Swallowtail	Included	64	native	-0.0037	0.2016	0.2053	-0.0180224
Swallowtail	Included	65	alien	-0.0065	0.3821	0.3886	-0.0167267
Swallowtail	Included	66	native	-0.0069	0.3113	0.3182	-0.0216845
Swallowtail	Included	67	native	-0.0169	0.269	0.2859	-0.0591116
Swallowtail	Included	68	native	-0.0052	0.2921	0.2973	-0.0174908
Swallowtail	Included	69	native	0.0184	0.2512	0.2328	0.0790378
Swallowtail	Included	70	native	-0.0009	0.27	0.2709	-0.00332226
Swallowtail	Included	71	native	0.0068	0.2998	0.293	0.0232082
Swallowtail	Included	72	native	0.0106	0.3852	0.3746	0.0282968
Swallowtail	Included	73	alien	-0.0158	0.334	0.3498	-0.0451687
Swallowtail	Included	74	alien	0.0028	0.2159	0.2131	0.0131394
Swallowtail	Included	75	native	0.0015	0.2496	0.2481	0.00604595
Swallowtail	Included	76	native	-0.0023	0.2792	0.2815	-0.00817052
Swallowtail	Included	77	native	0.031	0.2318	0.2008	0.154382
Swallowtail	Included	78	alien	-0.0009	0.1912	0.1921	-0.00468506
Swallowtail	Included	79	native	0.026	0.2117	0.1857	0.140011
Swallowtail	Included	80	native	0.0015	0.2261	0.2246	0.00667854
Swallowtail	Included	81	native	0.0117	0.2356	0.2239	0.0522555
Swallowtail	Included	83	native	-0.0061	0.314	0.3201	-0.0190565
Swallowtail	Included	84	native	-0.0049	0.2232	0.2281	-0.0214818
Swallowtail	Included	86	native	0.0304	0.5121	0.4817	0.0631098
Swallowtail	Included	87	native	0.0012	0.247	0.2458	0.00488202
Swallowtail	Included	88	native	0.0054	0.3614	0.356	0.0151685
Swallowtail	Included	89	native	-0.0246	0.3548	0.3794	-0.0648392
Swallowtail	Included	90	native	-0.0047	0.2419	0.2466	-0.0190592
Swallowtail	Included	91	native	0.0192	0.3657	0.3465	0.0554113
Swallowtail	Included	92	native	0.0066	0.373	0.3664	0.0180131
Swallowtail	Included	93	native	0.0224	0.2234	0.201	0.111443
Swallowtail	Included	94	native	0.012	0.2062	0.1942	0.061792
Swallowtail	Included	95	native	0.0023	0.2525	0.2502	0.00919265
Swallowtail	Included	96	native	0.0344	0.2402	0.2058	0.167153
Swallowtail	Included	97	native	0.0281	0.2269	0.1988	0.141348
Swallowtail	Included	98	native	0.0282	0.2482	0.22	0.128182
Swallowtail	Included	99	native	0.0134	0.3396	0.3262	0.0410791
Swallowtail	Included	100	native	0.0074	0.1928	0.1854	0.0399137
Swallowtail	Included	101	native	0.0147	0.2151	0.2004	0.0733533
Swallowtail	Included	102	native	0.0083	0.2092	0.2009	0.0413141
Swallowtail	Included	103	native	0.0258	0.2592	0.2334	0.11054
Swallowtail	Included	104	native	0.007	0.2959	0.2889	0.0242298
Swallowtail	Included	105	native	-0.003	0.3201	0.3231	-0.00928505
Swallowtail	Included	106	native	0.0116	0.2021	0.1905	0.0608924
Swallowtail	Included	107	native	0.0087	0.2406	0.2319	0.0375162
Swallowtail	Included	108	native	0.0016	0.2579	0.2563	0.00624268
Swallowtail	Included	109	native	-0.0072	0.3096	0.3168	-0.0227273
Swallowtail	Included	110	native	-0.0014	0.3129	0.3143	-0.00445434
Swallowtail	Included	111	native	0.0234	0.2079	0.1845	0.126829
Swallowtail	Included	112	native	-0.0043	0.3584	0.3627	-0.0118555
Swallowtail	Included	113	native	0.0006	0.308	0.3074	0.00195185
Swallowtail	Included	114	native	0.0054	0.2209	0.2155	0.025058
Swallowtail	Included	115	native	-0.007	0.3198	0.3268	-0.0214198
Swallowtail	Included	116	native	0.006	0.2004	0.1944	0.0308642
Swallowtail	Included	117	native	-0.0124	0.268	0.2804	-0.0442225
Swallowtail	Included	118	native	0.0085	0.225	0.2165	0.039261
Swallowtail	Included	119	native	0.0099	0.4012	0.3913	0.0253003
Swallowtail	Included	120	native	-0.0084	0.3803	0.3887	-0.0216105
Swallowtail	Included	121	native	-0.0168	0.4163	0.4331	-0.0387901
Swallowtail	Included	122	native	-0.0146	0.2741	0.2887	-0.0505715
Swallowtail	Included	123	native	0.0054	0.6746	0.6692	0.00806934
Swallowtail	Included	124	native	0.0122	0.3935	0.3813	0.0319958
Swallowtail	Included	126	alien	0.0024	0.2784	0.276	0.00869565
Swallowtail	Included	128	native	-0.0081	0.27	0.2781	-0.0291262
Swallowtail	Included	129	native	0.0016	0.3028	0.3012	0.00531208
Swallowtail	Included	132	alien	-0.0019	0.2841	0.286	-0.00664336
Swallowtail	Included	133	native	0.0172	0.2298	0.2126	0.0809031
Swallowtail	Included	134	native	0.0381	0.3584	0.3203	0.118951
Swallowtail	Included	135	native	0.0361	0.2531	0.217	0.166359
Swallowtail	Included	136	native	0.0121	0.2025	0.1904	0.0635504
Swallowtail	Included	137	alien	0.0077	0.2818	0.2741	0.0280919
Swallowtail	Included	138	native	0.0054	0.208	0.2026	0.0266535
Swallowtail	Included	139	native	0.009	0.3037	0.2947	0.0305395
Swallowtail	Included	140	native	0.0023	0.2719	0.2696	0.00853116
Swallowtail	Included	141	native	0.0003	0.1995	0.1992	0.00150602
Swallowtail	Included	142	native	0.0022	0.2223	0.2201	0.00999546
Swallowtail	Included	143	native	0.0242	0.2093	0.1851	0.13074
Swallowtail	Included	144	native	0.0316	0.2423	0.2107	0.149976
Swallowtail	Included	145	native	0.024	0.2153	0.1913	0.125457
Swallowtail	Included	146	native	0.0097	0.214	0.2043	0.0474792
Swallowtail	Included	147	native	0.0029	0.193	0.1901	0.0152551
Swallowtail	Included	148	native	0.0025	0.1881	0.1856	0.0134698
Swallowtail	Included	149	native	0.008	0.2194	0.2114	0.037843
Swallowtail	Included	150	native	0.0036	0.1968	0.1932	0.0186335
Swallowtail	Included	151	native	0.0049	0.2183	0.2134	0.0229616
Swallowtail	Included	152	native	0.003	0.2428	0.2398	0.0125104
Swallowtail	Included	153	alien	0.0117	0.2165	0.2048	0.0571289
Swallowtail	Included	154	native	0.0103	0.2025	0.1922	0.05359
Swallowtail	Included	155	native	-0.0026	0.1874	0.19	-0.0136842
Swallowtail	Included	156	native	-0.0015	0.2067	0.2082	-0.00720461
Swallowtail	Included	157	native	0.0118	0.3005	0.2887	0.0408729
Swallowtail	Included	158	alien	0.0079	0.2001	0.1922	0.041103
Swallowtail	Included	159	native	0.0075	0.1932	0.1857	0.0403877
Swallowtail	Included	160	native	0.0054	0.2135	0.2081	0.0259491
Swallowtail	Included	161	alien	0.0355	0.2413	0.2058	0.172498
Swallowtail	Included	162	native	0.0105	0.2391	0.2286	0.0459318
Swallowtail	Included	163	native	0.0018	0.1874	0.1856	0.00969828
Swallowtail	Included	164	alien	0.0019	0.1975	0.1956	0.0097137
Swallowtail	Included	165	alien	-0.0028	0.2683	0.2711	-0.0103283
Swallowtail	Included	166	alien	0.0012	0.2856	0.2844	0.00421941
Swallowtail	Included	167	native	0.0288	0.2284	0.1996	0.144289
Swallowtail	Included	168	native	0.0012	0.2252	0.224	0.00535714
Swallowtail	Included	169	native	0.0299	0.2282	0.1983	0.150782
Swallowtail	Included	170	native	0.0137	0.2009	0.1872	0.0731838
Swallowtail	Included	171	native	0.0261	0.4025	0.3764	0.0693411
Swallowtail	Included	172	native	0.0221	0.2101	0.188	0.117553
Swallowtail	Included	173	native	-0.0024	0.4004	0.4028	-0.00595829
Swallowtail	Included	174	native	0.024	0.2438	0.2198	0.10919
Swallowtail	Included	175	native	-0.0008	0.1854	0.1862	-0.00429646
Swallowtail	Included	176	native	0.0013	0.2203	0.219	0.00593607
Swallowtail	Included	177	native	-0.0024	0.3618	0.3642	-0.00658979
Swallowtail	Included	178	native	0.002	0.3041	0.3021	0.00662032
Swallowtail	Included	179	native	0.0135	0.2243	0.2108	0.0640417
Swallowtail	Included	180	native	0.0032	0.4514	0.4482	0.00713967
Swallowtail	Included	183	native	-0.0019	0.2153	0.2172	-0.0087477
Swallowtail	Included	184	native	0.0053	0.2017	0.1964	0.0269857
Swallowtail	Included	185	native	0.0018	0.2081	0.2063	0.00872516
Swallowtail	Included	186	native	0.02	0.2839	0.2639	0.0757863
Swallowtail	Included	187	native	0.0116	0.2604	0.2488	0.0466238
Swallowtail	Included	188	native	0.0052	0.2022	0.197	0.0263959
Swallowtail	Included	189	alien	0.0139	0.3313	0.3174	0.0437933
Swallowtail	Included	190	native	0.0181	0.231	0.2129	0.0850164
Swallowtail	Included	191	native	-0.0072	0.2053	0.2125	-0.0338824
Swallowtail	Included	192	native	-0.0113	0.2068	0.2181	-0.0518111
Swallowtail	Included	193	native	0.0106	0.4394	0.4288	0.0247201
Swallowtail	Included	194	native	0.0044	0.2457	0.2413	0.0182346
Swallowtail	Included	195	native	0.0035	0.216	0.2125	0.0164706
Swallowtail	Included	196	native	0.0204	0.3059	0.2855	0.0714536
Swallowtail	Included	197	alien	0.0107	0.3273	0.3166	0.0337966
Swallowtail	Included	198	alien	-0.0039	0.2698	0.2737	-0.0142492
Swallowtail	Included	199	alien	0.0023	0.3055	0.3032	0.00758575
Swallowtail	Included	200	native	0.0029	0.1963	0.1934	0.0149948
Swallowtail	Included	201	native	-0.0024	0.3117	0.3141	-0.00764088
Swallowtail	Included	202	native	0.0265	0.3101	0.2836	0.0934415
Swallowtail	Included	203	native	0.0105	0.4428	0.4323	0.0242887
Swallowtail	Included	204	native	-0.0099	0.2424	0.2523	-0.039239
Swallowtail	Included	205	native	-0.0029	0.3612	0.3641	-0.00796484
Swallowtail	Included	206	native	-0.0109	0.2025	0.2134	-0.0510778
Swallowtail	Included	207	native	-0.0005	0.2045	0.205	-0.00243902
Swallowtail	Included	208	native	0.0016	0.2566	0.255	0.00627451
Swallowtail	Included	209	native	-0.0008	0.2361	0.2369	-0.00337695
Swallowtail	Included	210	native	-0.0193	0.2951	0.3144	-0.0613868
Swallowtail	Included	211	native	0.0291	0.2511	0.222	0.131081
Swallowtail	Included	212	native	-0.0097	0.178	0.1877	-0.0516782
Swallowtail	Included	213	native	-0.0133	0.1882	0.2015	-0.066005
Swallowtail	Included	214	native	0.0025	0.3697	0.3672	0.00680828
Swallowtail	Included	215	native	-0.0043	0.3473	0.3516	-0.0122298
Swallowtail	Included	216	native	-0.0028	0.4504	0.4532	-0.00617829
Swallowtail	Included	217	native	0.0266	0.3023	0.2757	0.0964817
Swallowtail	Included	218	native	0.0279	0.2693	0.2414	0.115576
Swallowtail	Included	219	native	0.0054	0.1984	0.193	0.0279793
Swallowtail	Included	224	native	0.0009	0.3303	0.3294	0.00273224
Swallowtail	Included	225	native	0.0049	0.1931	0.1882	0.0260361
Swallowtail	Included	226	native	-0.0137	0.3025	0.3162	-0.043327
Swallowtail	Included	227	native	-0.0006	0.3893	0.3899	-0.00153886
Swallowtail	Included	228	native	-0.022	0.3739	0.3959	-0.0555696
Swallowtail	Included	229	native	0.0315	0.2582	0.2267	0.13895
Swallowtail	Included	230	native	0.0029	0.2214	0.2185	0.0132723
Swallowtail	Included	231	native	0.004	0.2641	0.2601	0.0153787
Swallowtail	Included	232	native	0.0089	0.1987	0.1898	0.0468915
Swallowtail	Included	233	native	0.0228	0.2116	0.1888	0.120763
Swallowtail	Included	234	native	0.01	0.2278	0.2178	0.0459137
Swallowtail	Included	235	native	0.0197	0.2153	0.1956	0.100716
Swallowtail	Included	236	native	0.0096	0.227	0.2174	0.0441582
Swallowtail	Included	237	native	0.0038	0.2221	0.2183	0.0174072
Swallowtail	Included	238	native	-0.0075	0.278	0.2855	-0.0262697
Swallowtail	Included	239	alien	-0.0119	0.3507	0.3626	-0.0328185
Swallowtail	Included	240	native	-0.0203	0.5397	0.56	-0.03625
Swallowtail	Included	241	native	0.0059	0.197	0.1911	0.0308739
Swallowtail	Included	242	alien	0.0063	0.1967	0.1904	0.0330882
Swallowtail	Included	243	native	0.0091	0.2124	0.2033	0.0447614
Swallowtail	Included	244	native	0.0081	0.2206	0.2125	0.0381176
Swallowtail	Included	Agrimonia	NA	0.0017	0.3885	0.3868	0.00439504
Swallowtail	Included	Aster	NA	0.0036	0.191	0.1874	0.0192102
Swallowtail	Included	Cerasus	NA	0.0161	0.2146	0.1985	0.0811083
Swallowtail	Included	Hypericum	NA	0.0052	0.3485	0.3433	0.0151471
Swallowtail	Included	Ixeris	NA	-0.0105	0.3656	0.3761	-0.0279181
Swallowtail	Included	Persicaria	NA	0.0073	0.2097	0.2024	0.0360672
Swallowtail	Included	Trifolium	NA	0.0021	0.3692	0.3671	0.00572051
Swallowtail	Included	Vicia	NA	0.0032	0.2254	0.2222	0.0144014
Swallowtail	Excluded	1	native	0.0082	0.1984	0.1902	0.0431125
Swallowtail	Excluded	2	native	0.0229	0.2159	0.193	0.118653
Swallowtail	Excluded	3	native	0.0163	0.1989	0.1826	0.0892662
Swallowtail	Excluded	4	native	-0.0067	0.3063	0.313	-0.0214058
Swallowtail	Excluded	5	native	0.0003	0.2787	0.2784	0.00107759
Swallowtail	Excluded	6	native	0.0167	0.2057	0.189	0.0883598
Swallowtail	Excluded	7	native	0.0008	0.2309	0.2301	0.00347675
Swallowtail	Excluded	8	native	0.0346	0.2188	0.1842	0.187839
Swallowtail	Excluded	9	native	0.0375	0.222	0.1845	0.203252
Swallowtail	Excluded	10	native	0.0085	0.1903	0.1818	0.0467547
Swallowtail	Excluded	11	native	0.0221	0.2142	0.1921	0.115044
Swallowtail	Excluded	12	native	0.0539	0.2354	0.1815	0.29697
Swallowtail	Excluded	13	native	0.0579	0.2439	0.186	0.31129
Swallowtail	Excluded	14	native	0.0017	0.2144	0.2127	0.00799248
Swallowtail	Excluded	15	native	0.0073	0.2299	0.2226	0.0327942
Swallowtail	Excluded	16	native	0.0209	0.2591	0.2382	0.0877414
Swallowtail	Excluded	18	native	-0.002	0.5033	0.5053	-0.00395804
Swallowtail	Excluded	20	native	0.0314	0.2877	0.2563	0.122513
Swallowtail	Excluded	21	native	0.0268	0.2745	0.2477	0.108195
Swallowtail	Excluded	22	native	-0.0067	0.3127	0.3194	-0.0209768
Swallowtail	Excluded	23	native	0.0381	0.3198	0.2817	0.13525
Swallowtail	Excluded	24	native	0.0202	0.2044	0.1842	0.109663
Swallowtail	Excluded	25	native	0.0131	0.2868	0.2737	0.0478626
Swallowtail	Excluded	26	native	-0.0112	0.3047	0.3159	-0.0354543
Swallowtail	Excluded	27	native	-0.0106	0.3157	0.3263	-0.0324854
Swallowtail	Excluded	28	native	0.001	0.1835	0.1825	0.00547945
Swallowtail	Excluded	29	native	0.0108	0.1927	0.1819	0.0593733
Swallowtail	Excluded	30	native	0.0123	0.2019	0.1896	0.0648734
Swallowtail	Excluded	31	native	0.013	0.2155	0.2025	0.0641975
Swallowtail	Excluded	36	native	-0.0004	0.249	0.2494	-0.00160385
Swallowtail	Excluded	38	native	0.0066	0.2636	0.257	0.0256809
Swallowtail	Excluded	39	native	0.042	0.2805	0.2385	0.176101
Swallowtail	Excluded	40	native	0.0018	0.2122	0.2104	0.00855513
Swallowtail	Excluded	42	native	0.0009	0.1829	0.182	0.00494505
Swallowtail	Excluded	45	native	0.0082	0.3281	0.3199	0.025633
Swallowtail	Excluded	46	native	0.0037	0.2457	0.242	0.0152893
Swallowtail	Excluded	47	native	0.0063	0.5288	0.5225	0.0120574
Swallowtail	Excluded	49	native	-0.0042	0.4662	0.4704	-0.00892857
Swallowtail	Excluded	50	native	-0.0119	0.3294	0.3413	-0.0348667
Swallowtail	Excluded	53	native	-0.0144	0.3186	0.333	-0.0432432
Swallowtail	Excluded	54	native	0.0083	0.3053	0.297	0.0279461
Swallowtail	Excluded	56	native	-0.0046	0.3835	0.3881	-0.0118526
Swallowtail	Excluded	57	native	-0.0165	0.3258	0.3423	-0.0482033
Swallowtail	Excluded	58	native	0.0156	0.3545	0.3389	0.0460313
Swallowtail	Excluded	59	native	0.011	0.4535	0.4425	0.0248588
Swallowtail	Excluded	60	native	0.0089	0.2849	0.276	0.0322464
Swallowtail	Excluded	61	native	0.0322	0.4177	0.3855	0.0835279
Swallowtail	Excluded	62	native	0.0182	0.3471	0.3289	0.055336
Swallowtail	Excluded	64	native	-0.0105	0.1935	0.204	-0.0514706
Swallowtail	Excluded	66	native	-0.0144	0.3097	0.3241	-0.0444307
Swallowtail	Excluded	67	native	-0.0257	0.2646	0.2903	-0.0885291
Swallowtail	Excluded	68	native	-0.0065	0.296	0.3025	-0.0214876
Swallowtail	Excluded	69	native	0.0218	0.2513	0.2295	0.0949891
Swallowtail	Excluded	70	native	0.0088	0.2754	0.2666	0.0330083
Swallowtail	Excluded	71	native	0.0102	0.2984	0.2882	0.0353921
Swallowtail	Excluded	72	native	0.0076	0.3825	0.3749	0.0202721
Swallowtail	Excluded	75	native	0.007	0.2504	0.2434	0.0287592
Swallowtail	Excluded	76	native	-0.002	0.2809	0.2829	-0.00706964
Swallowtail	Excluded	77	native	0.0396	0.2361	0.1965	0.201527
Swallowtail	Excluded	79	native	0.0318	0.2141	0.1823	0.174438
Swallowtail	Excluded	80	native	0.0067	0.2266	0.2199	0.0304684
Swallowtail	Excluded	81	native	0.0154	0.2392	0.2238	0.0688114
Swallowtail	Excluded	83	native	0.0017	0.3169	0.3152	0.0053934
Swallowtail	Excluded	84	native	0.0011	0.2245	0.2234	0.0049239
Swallowtail	Excluded	86	native	0.0186	0.5068	0.4882	0.0380991
Swallowtail	Excluded	87	native	0.0021	0.249	0.2469	0.00850547
Swallowtail	Excluded	88	native	0.0074	0.3628	0.3554	0.0208216
Swallowtail	Excluded	89	native	-0.0108	0.3636	0.3744	-0.0288462
Swallowtail	Excluded	90	native	-0.0037	0.241	0.2447	-0.0151206
Swallowtail	Excluded	91	native	0.0232	0.3648	0.3416	0.0679157
Swallowtail	Excluded	92	native	-0.0011	0.3612	0.3623	-0.00303616
Swallowtail	Excluded	93	native	0.0309	0.2276	0.1967	0.157092
Swallowtail	Excluded	94	native	0.0193	0.2095	0.1902	0.101472
Swallowtail	Excluded	95	native	0.007	0.2539	0.2469	0.0283516
Swallowtail	Excluded	96	native	0.0381	0.2397	0.2016	0.188988
Swallowtail	Excluded	97	native	0.041	0.2355	0.1945	0.210797
Swallowtail	Excluded	98	native	0.0339	0.2493	0.2154	0.157382
Swallowtail	Excluded	99	native	0.011	0.3435	0.3325	0.0330827
Swallowtail	Excluded	100	native	0.0078	0.1905	0.1827	0.0426929
Swallowtail	Excluded	101	native	0.0216	0.2204	0.1988	0.108652
Swallowtail	Excluded	102	native	0.015	0.2135	0.1985	0.0755668
Swallowtail	Excluded	103	native	0.0302	0.2591	0.2289	0.131935
Swallowtail	Excluded	104	native	0.0062	0.2985	0.2923	0.0212111
Swallowtail	Excluded	105	native	-0.0049	0.3181	0.323	-0.0151703
Swallowtail	Excluded	106	native	0.0141	0.2008	0.1867	0.0755222
Swallowtail	Excluded	107	native	0.0184	0.25	0.2316	0.0794473
Swallowtail	Excluded	108	native	0.009	0.265	0.256	0.0351562
Swallowtail	Excluded	109	native	-0.0078	0.3104	0.3182	-0.0245129
Swallowtail	Excluded	110	native	-0.0019	0.3145	0.3164	-0.00600506
Swallowtail	Excluded	111	native	0.027	0.2083	0.1813	0.148924
Swallowtail	Excluded	112	native	-0.0035	0.3641	0.3676	-0.00952122
Swallowtail	Excluded	113	native	0.0044	0.3125	0.3081	0.0142811
Swallowtail	Excluded	114	native	0.0128	0.2272	0.2144	0.0597015
Swallowtail	Excluded	115	native	-0.0097	0.3166	0.3263	-0.0297272
Swallowtail	Excluded	116	native	0.0097	0.2004	0.1907	0.0508652
Swallowtail	Excluded	117	native	-0.0105	0.2677	0.2782	-0.0377426
Swallowtail	Excluded	118	native	0.0122	0.2269	0.2147	0.0568235
Swallowtail	Excluded	119	native	0.0062	0.3983	0.3921	0.0158123
Swallowtail	Excluded	120	native	0.0043	0.388	0.3837	0.0112067
Swallowtail	Excluded	121	native	-0.0013	0.4267	0.428	-0.00303738
Swallowtail	Excluded	122	native	0.0003	0.2841	0.2838	0.00105708
Swallowtail	Excluded	123	native	0.0071	0.6734	0.6663	0.0106559
Swallowtail	Excluded	124	native	0.0105	0.3927	0.3822	0.0274725
Swallowtail	Excluded	128	native	-0.0048	0.2716	0.2764	-0.0173661
Swallowtail	Excluded	129	native	0.0014	0.3018	0.3004	0.00466045
Swallowtail	Excluded	131	native	0.0086	0.2289	0.2203	0.0390377
Swallowtail	Excluded	133	native	0.0228	0.2333	0.2105	0.108314
Swallowtail	Excluded	134	native	0.0582	0.3782	0.32	0.181875
Swallowtail	Excluded	135	native	0.0487	0.2613	0.2126	0.229069
Swallowtail	Excluded	136	native	0.0187	0.2052	0.1865	0.100268
Swallowtail	Excluded	138	native	0.0067	0.2085	0.2018	0.0332012
Swallowtail	Excluded	139	native	0.0035	0.297	0.2935	0.011925
Swallowtail	Excluded	140	native	0.0124	0.2809	0.2685	0.0461825
Swallowtail	Excluded	141	native	0.005	0.1999	0.1949	0.0256542
Swallowtail	Excluded	142	native	0.0079	0.2236	0.2157	0.0366249
Swallowtail	Excluded	143	native	0.0274	0.2092	0.1818	0.150715
Swallowtail	Excluded	144	native	0.0405	0.2467	0.2062	0.196411
Swallowtail	Excluded	145	native	0.0305	0.218	0.1875	0.162667
Swallowtail	Excluded	146	native	0.0112	0.2143	0.2031	0.0551452
Swallowtail	Excluded	147	native	0.0117	0.1986	0.1869	0.0626003
Swallowtail	Excluded	148	native	0.0034	0.1864	0.183	0.0185792
Swallowtail	Excluded	149	native	0.0078	0.2169	0.2091	0.0373027
Swallowtail	Excluded	150	native	0.0043	0.1948	0.1905	0.0225722
Swallowtail	Excluded	151	native	0.0076	0.2177	0.2101	0.0361733
Swallowtail	Excluded	152	native	0.0041	0.2426	0.2385	0.0171908
Swallowtail	Excluded	154	native	0.0116	0.2017	0.1901	0.0610205
Swallowtail	Excluded	155	native	0.0007	0.1869	0.1862	0.0037594
Swallowtail	Excluded	156	native	0.0035	0.2073	0.2038	0.0171737
Swallowtail	Excluded	157	native	0.0164	0.3042	0.2878	0.056984
Swallowtail	Excluded	159	native	0.0142	0.197	0.1828	0.0776805
Swallowtail	Excluded	160	native	0.0095	0.2147	0.2052	0.0462963
Swallowtail	Excluded	162	native	0.0136	0.2382	0.2246	0.0605521
Swallowtail	Excluded	163	native	0.0048	0.1869	0.1821	0.0263591
Swallowtail	Excluded	167	native	0.0314	0.2277	0.1963	0.159959
Swallowtail	Excluded	168	native	0.0083	0.2315	0.2232	0.0371864
Swallowtail	Excluded	169	native	0.0354	0.2294	0.194	0.182474
Swallowtail	Excluded	170	native	0.0185	0.2034	0.1849	0.100054
Swallowtail	Excluded	171	native	0.0242	0.4076	0.3834	0.0631195
Swallowtail	Excluded	172	native	0.025	0.2101	0.1851	0.135062
Swallowtail	Excluded	173	native	-0.0006	0.4046	0.4052	-0.00148075
Swallowtail	Excluded	174	native	0.0334	0.2489	0.2155	0.154988
Swallowtail	Excluded	175	native	0.0061	0.1897	0.1836	0.0332244
Swallowtail	Excluded	176	native	0.0002	0.215	0.2148	0.000931099
Swallowtail	Excluded	177	native	0.0013	0.364	0.3627	0.00358423
Swallowtail	Excluded	178	native	-0.0033	0.2968	0.3001	-0.0109963
Swallowtail	Excluded	179	native	0.0156	0.2219	0.2063	0.075618
Swallowtail	Excluded	180	native	-0.0028	0.4456	0.4484	-0.00624442
Swallowtail	Excluded	183	native	-0.0004	0.2126	0.213	-0.00187793
Swallowtail	Excluded	184	native	0.0148	0.2093	0.1945	0.0760925
Swallowtail	Excluded	185	native	0.0084	0.2118	0.2034	0.0412979
Swallowtail	Excluded	186	native	0.0277	0.2888	0.2611	0.10609
Swallowtail	Excluded	187	native	0.0166	0.2629	0.2463	0.0673975
Swallowtail	Excluded	188	native	0.0085	0.202	0.1935	0.0439276
Swallowtail	Excluded	190	native	0.0202	0.2287	0.2085	0.0968825
Swallowtail	Excluded	191	native	-0.0064	0.2024	0.2088	-0.0306513
Swallowtail	Excluded	192	native	-0.0059	0.2102	0.2161	-0.0273022
Swallowtail	Excluded	193	native	0.0069	0.4363	0.4294	0.0160689
Swallowtail	Excluded	194	native	0.0109	0.2475	0.2366	0.0460693
Swallowtail	Excluded	195	native	0.0081	0.2167	0.2086	0.0388303
Swallowtail	Excluded	196	native	0.0194	0.3075	0.2881	0.0673377
Swallowtail	Excluded	200	native	0.0034	0.1928	0.1894	0.0179514
Swallowtail	Excluded	201	native	-0.0019	0.3167	0.3186	-0.00596359
Swallowtail	Excluded	202	native	0.0281	0.3068	0.2787	0.100825
Swallowtail	Excluded	203	native	0.0145	0.4416	0.4271	0.0339499
Swallowtail	Excluded	204	native	-0.0153	0.2388	0.2541	-0.0602125
Swallowtail	Excluded	205	native	0.0019	0.3684	0.3665	0.00518417
Swallowtail	Excluded	206	native	-0.0082	0.2049	0.2131	-0.0384796
Swallowtail	Excluded	207	native	0.0047	0.2064	0.2017	0.0233019
Swallowtail	Excluded	208	native	0.0009	0.2575	0.2566	0.0035074
Swallowtail	Excluded	209	native	0.0074	0.2428	0.2354	0.0314359
Swallowtail	Excluded	210	native	-0.0193	0.2984	0.3177	-0.0607491
Swallowtail	Excluded	211	native	0.0344	0.2518	0.2174	0.158234
Swallowtail	Excluded	212	native	-0.0099	0.1742	0.1841	-0.0537751
Swallowtail	Excluded	213	native	-0.0159	0.1813	0.1972	-0.0806288
Swallowtail	Excluded	214	native	0.012	0.3742	0.3622	0.0331309
Swallowtail	Excluded	215	native	-0.0036	0.3546	0.3582	-0.0100503
Swallowtail	Excluded	216	native	0.0048	0.453	0.4482	0.0107095
Swallowtail	Excluded	217	native	0.0324	0.3033	0.2709	0.119601
Swallowtail	Excluded	218	native	0.0407	0.2774	0.2367	0.171948
Swallowtail	Excluded	219	native	0.0125	0.2018	0.1893	0.0660328
Swallowtail	Excluded	224	native	0.0006	0.3361	0.3355	0.00178838
Swallowtail	Excluded	225	native	0.0123	0.1981	0.1858	0.0662002
Swallowtail	Excluded	226	native	-0.0322	0.2901	0.3223	-0.0999069
Swallowtail	Excluded	227	native	-0.0041	0.3919	0.396	-0.0103535
Swallowtail	Excluded	228	native	-0.0334	0.3673	0.4007	-0.0833541
Swallowtail	Excluded	229	native	0.0452	0.2672	0.222	0.203604
Swallowtail	Excluded	230	native	0.0033	0.2172	0.2139	0.0154278
Swallowtail	Excluded	231	native	0.0103	0.2699	0.2596	0.0396764
Swallowtail	Excluded	232	native	0.0148	0.2007	0.1859	0.0796127
Swallowtail	Excluded	233	native	0.0354	0.2204	0.185	0.191351
Swallowtail	Excluded	234	native	0.0127	0.2298	0.2171	0.0584984
Swallowtail	Excluded	235	native	0.0372	0.2314	0.1942	0.191555
Swallowtail	Excluded	236	native	0.0148	0.2323	0.2175	0.068046
Swallowtail	Excluded	237	native	0.0009	0.2192	0.2183	0.00412277
Swallowtail	Excluded	238	native	-0.0091	0.2811	0.2902	-0.0313577
Swallowtail	Excluded	240	native	-0.0419	0.5136	0.5555	-0.0754275
Swallowtail	Excluded	241	native	0.007	0.1956	0.1886	0.0371156
Swallowtail	Excluded	243	native	0.014	0.2137	0.1997	0.0701052
Swallowtail	Excluded	244	native	0.0148	0.2248	0.21	0.0704762
Swallowtail	Excluded	Agrimonia	native	0.0018	0.3951	0.3933	0.00457666
Swallowtail	Excluded	Aster	native	0.0059	0.1896	0.1837	0.0321176
Swallowtail	Excluded	Cerasus	native	0.0239	0.2208	0.1969	0.121381
Swallowtail	Excluded	Hypericum	native	0.005	0.3534	0.3484	0.0143513
Swallowtail	Excluded	Ixeris	native	-0.0094	0.3739	0.3833	-0.0245239
Swallowtail	Excluded	Persicaria	native	0.0125	0.2111	0.1986	0.0629406
Housefly	Included	1	native	0.0105049	0.567797	0.557292	0.01885
Housefly	Included	4	native	0.0564693	0.754386	0.697917	0.0809112
Housefly	Included	5	native	-0.0180556	0.877778	0.895833	-0.020155
Housefly	Included	6	native	0.0211845	0.719101	0.697917	0.0303538
Housefly	Included	7	native	-0.00700758	0.690909	0.697917	-0.0100407
Housefly	Included	8	native	0.0767312	0.774648	0.697917	0.109943
Housefly	Included	9	native	0.0833333	0.78125	0.697917	0.119403
Housefly	Included	10	native	0.0236023	0.721519	0.697917	0.0338183
Housefly	Included	11	native	0.0866987	0.784615	0.697917	0.124225
Housefly	Included	12	native	0.0677083	0.625	0.557292	0.121495
Housefly	Included	15	native	0.00971864	0.56701	0.557292	0.0174391
Housefly	Included	16	native	0.0403369	0.93617	0.895833	0.0450272
Housefly	Included	17	alien	-0.00251437	0.862069	0.864583	-0.00290818
Housefly	Included	18	native	-0.0208333	0.875	0.895833	-0.0232558
Housefly	Included	19	alien	-0.0679732	0.79661	0.864583	-0.0786196
Housefly	Included	20	native	0.0141369	0.571429	0.557292	0.0253672
Housefly	Included	21	native	0.0102759	0.567568	0.557292	0.018439
Housefly	Included	22	native	-0.0248656	0.870968	0.895833	-0.0277569
Housefly	Included	23	native	0.03125	0.729167	0.697917	0.0447761
Housefly	Included	24	native	0.0160417	0.573333	0.557292	0.028785
Housefly	Included	25	native	0.0230655	0.580357	0.557292	0.0413885
Housefly	Included	26	native	-0.0369971	0.827586	0.864583	-0.0427919
Housefly	Included	27	native	-0.0248656	0.870968	0.895833	-0.0277569
Housefly	Included	28	native	-0.0450965	0.512195	0.557292	-0.0809209
Housefly	Included	29	native	-0.0715774	0.485714	0.557292	-0.128438
Housefly	Included	30	native	0.0957341	0.793651	0.697917	0.137171
Housefly	Included	31	native	0.0520833	0.75	0.697917	0.0746269
Housefly	Included	36	native	0.0456731	0.74359	0.697917	0.065442
Housefly	Included	37	alien	0.110907	0.808824	0.697917	0.158911
Housefly	Included	41	alien	0.0123637	0.71028	0.697917	0.0177152
Housefly	Included	42	native	-0.0800189	0.477273	0.557292	-0.143585
Housefly	Included	47	native	0.0145016	0.712418	0.697917	0.0207785
Housefly	Included	48	alien	-0.0979167	0.766667	0.864583	-0.113253
Housefly	Included	49	native	-0.0106507	0.853933	0.864583	-0.0123189
Housefly	Included	50	native	-0.028869	0.835714	0.864583	-0.0333907
Housefly	Included	53	native	0.0104167	0.90625	0.895833	0.0116279
Housefly	Included	54	native	0.00231481	0.898148	0.895833	0.00258398
Housefly	Included	55	alien	-0.03125	0.833333	0.864583	-0.0361446
Housefly	Included	56	native	0.0667892	0.764706	0.697917	0.095698
Housefly	Included	57	native	-0.0298007	0.834783	0.864583	-0.0344683
Housefly	Included	58	native	-0.000310945	0.895522	0.895833	-0.000347102
Housefly	Included	59	native	0.0104167	0.875	0.864583	0.0120482
Housefly	Included	60	native	-0.0144345	0.542857	0.557292	-0.0259012
Housefly	Included	61	native	0.0626894	0.927273	0.864583	0.0725082
Housefly	Included	62	native	0.0149347	0.879518	0.864583	0.0172739
Housefly	Included	63	alien	-0.0697115	0.794872	0.864583	-0.0806302
Housefly	Included	64	native	-0.0715774	0.485714	0.557292	-0.128438
Housefly	Included	67	native	-0.0776981	0.786885	0.864583	-0.0898677
Housefly	Included	68	native	-0.03125	0.833333	0.864583	-0.0361446
Housefly	Included	71	native	0.0088848	0.566176	0.557292	0.0159428
Housefly	Included	72	native	0.0225403	0.579832	0.557292	0.0404461
Housefly	Included	73	alien	-0.0581317	0.806452	0.864583	-0.0672367
Housefly	Included	76	native	0.0039881	0.868571	0.864583	0.00461274
Housefly	Included	77	native	0.0116739	0.568966	0.557292	0.0209475
Housefly	Included	78	alien	-0.00980563	0.547486	0.557292	-0.0175952
Housefly	Included	79	native	0.0260417	0.583333	0.557292	0.046729
Housefly	Included	80	native	-0.00859628	0.68932	0.697917	-0.0123171
Housefly	Included	83	native	0.0581809	0.756098	0.697917	0.0833637
Housefly	Included	86	native	-0.0134804	0.882353	0.895833	-0.0150479
Housefly	Included	87	native	0.0295398	0.925373	0.895833	0.0329747
Housefly	Included	88	native	0.0237894	0.581081	0.557292	0.0426875
Housefly	Included	89	native	0.0182995	0.716216	0.697917	0.0262203
Housefly	Included	90	native	-0.0867034	0.470588	0.557292	-0.15558
Housefly	Included	91	native	0.0395833	0.7375	0.697917	0.0567164
Housefly	Included	92	native	0.0667892	0.764706	0.697917	0.095698
Housefly	Included	93	native	0.0164788	0.57377	0.557292	0.0295695
Housefly	Included	96	native	0.0667892	0.764706	0.697917	0.095698
Housefly	Included	99	native	0.0126096	0.877193	0.864583	0.0145847
Housefly	Included	100	native	-0.0196573	0.537634	0.557292	-0.0352728
Housefly	Included	101	native	0.0342576	0.591549	0.557292	0.0614716
Housefly	Included	102	native	-0.0108999	0.546392	0.557292	-0.0195587
Housefly	Included	103	native	0.0428241	0.740741	0.697917	0.0613599
Housefly	Included	104	native	-0.00772145	0.888112	0.895833	-0.00861929
Housefly	Included	105	native	-0.0350694	0.522222	0.557292	-0.0629283
Housefly	Included	106	native	0.0303372	0.587629	0.557292	0.0544368
Housefly	Included	107	native	0.0171764	0.574468	0.557292	0.0308212
Housefly	Included	108	native	0.00203037	0.559322	0.557292	0.00364328
Housefly	Included	109	native	0.0111434	0.906977	0.895833	0.0124392
Housefly	Included	110	native	0.0247979	0.58209	0.557292	0.0444971
Housefly	Included	111	native	0.0324519	0.589744	0.557292	0.0582315
Housefly	Included	112	native	0.00354853	0.868132	0.864583	0.00410433
Housefly	Included	113	native	0.0490713	0.746988	0.697917	0.0703111
Housefly	Included	114	native	-0.00173611	0.555556	0.557292	-0.00311526
Housefly	Included	115	native	-0.0572917	0.5	0.557292	-0.102804
Housefly	Included	116	native	0.0246755	0.581967	0.557292	0.0442776
Housefly	Included	117	native	-0.0220804	0.535211	0.557292	-0.0396209
Housefly	Included	118	native	-0.00173611	0.555556	0.557292	-0.00311526
Housefly	Included	119	native	-0.0105874	0.885246	0.895833	-0.0118185
Housefly	Included	123	native	0.0225802	0.720497	0.697917	0.0323538
Housefly	Included	124	native	-0.00336022	0.892473	0.895833	-0.00375094
Housefly	Included	126	alien	0.0108902	0.568182	0.557292	0.0195412
Housefly	Included	133	native	0.0164788	0.57377	0.557292	0.0295695
Housefly	Included	134	native	0.109375	0.666667	0.557292	0.196262
Housefly	Included	135	native	0.03125	0.729167	0.697917	0.0447761
Housefly	Included	136	native	0.0233535	0.580645	0.557292	0.0419053
Housefly	Included	137	alien	-0.0196573	0.537634	0.557292	-0.0352728
Housefly	Included	138	native	0.0179924	0.715909	0.697917	0.0257802
Housefly	Included	141	native	-0.0215774	0.535714	0.557292	-0.0387183
Housefly	Included	142	native	-0.000687893	0.556604	0.557292	-0.00123435
Housefly	Included	143	native	0.0427083	0.6	0.557292	0.0766355
Housefly	Included	144	native	0.060704	0.758621	0.697917	0.0869789
Housefly	Included	145	native	0.0116739	0.568966	0.557292	0.0209475
Housefly	Included	146	native	0.0063447	0.563636	0.557292	0.0113849
Housefly	Included	147	native	0.0354167	0.733333	0.697917	0.0507463
Housefly	Included	148	native	-0.00529167	0.552	0.557292	-0.00949533
Housefly	Included	151	native	-0.0212092	0.536082	0.557292	-0.0380576
Housefly	Included	152	native	-0.0396446	0.517647	0.557292	-0.071138
Housefly	Included	153	alien	-0.000329641	0.556962	0.557292	-0.000591506
Housefly	Included	154	native	-0.00372024	0.553571	0.557292	-0.00667557
Housefly	Included	157	native	0.039347	0.596639	0.557292	0.0706039
Housefly	Included	158	alien	0.00450609	0.561798	0.557292	0.00808569
Housefly	Included	159	native	0.0280742	0.585366	0.557292	0.0503761
Housefly	Included	160	native	0.0284226	0.585714	0.557292	0.0510013
Housefly	Included	161	alien	0.0141369	0.571429	0.557292	0.0253672
Housefly	Included	164	alien	0.0134927	0.711409	0.697917	0.0193329
Housefly	Included	167	native	0.0300099	0.587302	0.557292	0.0538496
Housefly	Included	168	native	-0.00173611	0.555556	0.557292	-0.00311526
Housefly	Included	169	native	0.0428241	0.740741	0.697917	0.0613599
Housefly	Included	170	native	0.0117608	0.709677	0.697917	0.0168512
Housefly	Included	171	native	0.00498188	0.869565	0.864583	0.00576218
Housefly	Included	173	native	-0.000242248	0.697674	0.697917	-0.000347102
Housefly	Included	175	native	-0.0383043	0.518987	0.557292	-0.068733
Housefly	Included	176	native	-0.0278799	0.529412	0.557292	-0.0500275
Housefly	Included	177	native	0.00860507	0.706522	0.697917	0.0123297
Housefly	Included	178	native	0.0576389	0.755556	0.697917	0.0825871
Housefly	Included	179	native	0.0102759	0.567568	0.557292	0.018439
Housefly	Included	180	native	0.0395833	0.7375	0.697917	0.0567164
Housefly	Included	190	native	0.0293561	0.727273	0.697917	0.0420624
Housefly	Included	193	native	-0.00416667	0.891667	0.895833	-0.00465116
Housefly	Included	194	native	-0.00226449	0.695652	0.697917	-0.00324465
Housefly	Included	195	native	-0.0118371	0.545455	0.557292	-0.0212404
Housefly	Included	196	native	0.0132576	0.909091	0.895833	0.0147992
Housefly	Included	197	alien	-0.000176554	0.864407	0.864583	-0.000204207
Housefly	Included	198	alien	-0.00986842	0.885965	0.895833	-0.0110159
Housefly	Included	201	native	-0.0094697	0.886364	0.895833	-0.0105708
Housefly	Included	202	native	0.0440188	0.741935	0.697917	0.0630717
Housefly	Included	203	native	0.0440188	0.741935	0.697917	0.0630717
Housefly	Included	207	native	-0.00347222	0.694444	0.697917	-0.00497512
Housefly	Included	209	native	-0.0278799	0.529412	0.557292	-0.0500275
Housefly	Included	211	native	0.0481151	0.746032	0.697917	0.068941
Housefly	Included	212	native	-0.122509	0.434783	0.557292	-0.219829
Housefly	Included	213	native	0.084692	0.782609	0.697917	0.12135
Housefly	Included	214	native	0.0145833	0.7125	0.697917	0.0208955
Housefly	Included	215	native	-0.00331166	0.861272	0.864583	-0.00383035
Housefly	Included	216	native	-0.00226449	0.695652	0.697917	-0.00324465
Housefly	Included	219	native	-0.00317982	0.694737	0.697917	-0.00455617
Housefly	Included	224	native	-0.0191288	0.845455	0.864583	-0.0221249
Housefly	Included	225	native	0.0280742	0.585366	0.557292	0.0503761
Housefly	Included	229	native	0.0833333	0.78125	0.697917	0.119403
Housefly	Included	230	native	0.0420833	0.74	0.697917	0.0602985
Housefly	Included	231	native	-0.0188301	0.538462	0.557292	-0.0337886
Housefly	Included	232	native	0.0284984	0.726415	0.697917	0.0408336
Housefly	Included	233	native	0.00203037	0.559322	0.557292	0.00364328
Housefly	Included	234	native	-0.00600962	0.551282	0.557292	-0.0107836
Housefly	Included	235	native	0.0141369	0.571429	0.557292	0.0253672
Housefly	Included	240	native	0.0639881	0.761905	0.697917	0.0916844
Housefly	Included	241	native	0.0151221	0.572414	0.557292	0.027135
Housefly	Included	242	alien	0.0150463	0.712963	0.697917	0.0215589
Housefly	Included	243	native	-0.0152356	0.542056	0.557292	-0.0273386
Housefly	Included	244	native	0.00915404	0.707071	0.697917	0.0131162
Housefly	Included	Acer	NA	0.0440188	0.741935	0.697917	0.0630717
Housefly	Included	Adenophora	NA	0.003456	0.560748	0.557292	0.00620141
Housefly	Included	Agrimonia	NA	-0.0141896	0.850394	0.864583	-0.0164121
Housefly	Included	Akebia	NA	0.0235215	0.919355	0.895833	0.0262566
Housefly	Included	Allium	NA	-0.015625	0.541667	0.557292	-0.0280374
Housefly	Included	Aster	NA	0.000679348	0.557971	0.557292	0.00121902
Housefly	Included	Cardamine	NA	0.0172732	0.71519	0.697917	0.0247497
Housefly	Included	Cerasus	NA	0.0102759	0.567568	0.557292	0.018439
Housefly	Included	Cirsium	NA	-0.0030748	0.554217	0.557292	-0.0055174
Housefly	Included	Clinopodium	NA	0.0068109	0.564103	0.557292	0.0122214
Housefly	Included	Corydalis	NA	0.0375	0.933333	0.895833	0.0418605
Housefly	Included	Dioscorea	NA	0.00860507	0.706522	0.697917	0.0123297
Housefly	Included	Elaeagnus	NA	0.0725751	0.770492	0.697917	0.103988
Housefly	Included	Erigeron	NA	-0.00410018	0.553191	0.557292	-0.00735733
Housefly	Included	Eupatorium	NA	0.00940041	0.707317	0.697917	0.0134692
Housefly	Included	Gentiana	NA	-0.0108999	0.546392	0.557292	-0.0195587
Housefly	Included	Hypericum	NA	-0.00798287	0.88785	0.895833	-0.00891111
Housefly	Included	Ixeris	NA	-0.0110801	0.853503	0.864583	-0.0128156
Housefly	Included	Lespedeza	NA	0.00311426	0.701031	0.697917	0.00446222
Housefly	Included	Lilium	NA	0.0141369	0.571429	0.557292	0.0253672
Housefly	Included	Mazus	NA	-0.0167511	0.540541	0.557292	-0.0300581
Housefly	Included	Mosla	NA	-0.0512676	0.506024	0.557292	-0.0919941
Housefly	Included	Nymphaea	NA	0.000284091	0.557576	0.557292	0.000509771
Housefly	Included	Persicaria	NA	-0.0195558	0.537736	0.557292	-0.0350908
Housefly	Included	Potentilla	NA	-0.0199231	0.84466	0.864583	-0.0230436
Housefly	Included	Sagittaria	NA	0.0115157	0.568807	0.557292	0.0206636
Housefly	Included	Sedum	NA	-0.0491987	0.815385	0.864583	-0.0569045
Housefly	Included	Taraxacum	NA	-0.0114365	0.853147	0.864583	-0.0132277
Housefly	Included	Trifolium	NA	0.00662879	0.704545	0.697917	0.00949796
Housefly	Included	Veronica	NA	0.00653812	0.56383	0.557292	0.011732
Housefly	Included	Viburnum	NA	0.0346415	0.732558	0.697917	0.0496355
Housefly	Included	Vicia	NA	-0.00234661	0.554945	0.557292	-0.00421074
Housefly	Included	Viola	NA	0.00849781	0.565789	0.557292	0.0152484
Housefly	Excluded	1	native	0.00798471	0.557692	0.549708	0.0145254
Housefly	Excluded	4	native	0.0391082	0.729167	0.690058	0.0566737
Housefly	Excluded	5	native	-0.017094	0.871795	0.888889	-0.0192308
Housefly	Excluded	6	native	0.0261577	0.716216	0.690058	0.0379066
Housefly	Excluded	7	native	0.00066317	0.690722	0.690058	0.000961034
Housefly	Excluded	8	native	0.0766082	0.766667	0.690058	0.111017
Housefly	Excluded	9	native	0.0984031	0.788462	0.690058	0.142601
Housefly	Excluded	10	native	0.0452356	0.735294	0.690058	0.0655533
Housefly	Excluded	11	native	0.102394	0.792453	0.690058	0.148385
Housefly	Excluded	12	native	0.125292	0.675	0.549708	0.227926
Housefly	Excluded	15	native	0.00981621	0.559524	0.549708	0.0178571
Housefly	Excluded	16	native	0.03003	0.918919	0.888889	0.0337838
Housefly	Excluded	18	native	-0.0200364	0.868852	0.888889	-0.022541
Housefly	Excluded	20	native	0.0372489	0.586957	0.549708	0.0677613
Housefly	Excluded	21	native	0.0752924	0.625	0.549708	0.136968
Housefly	Excluded	22	native	-0.0235043	0.865385	0.888889	-0.0264423
Housefly	Excluded	23	native	0.0349415	0.725	0.690058	0.0506356
Housefly	Excluded	24	native	0.0127924	0.5625	0.549708	0.0232713
Housefly	Excluded	25	native	0.021721	0.571429	0.549708	0.0395137
Housefly	Excluded	26	native	-0.0395738	0.849315	0.888889	-0.0445205
Housefly	Excluded	27	native	-0.0235043	0.865385	0.888889	-0.0264423
Housefly	Excluded	28	native	-0.0714467	0.478261	0.549708	-0.129972
Housefly	Excluded	29	native	-0.0920805	0.457627	0.549708	-0.167508
Housefly	Excluded	30	native	0.156095	0.846154	0.690058	0.226206
Housefly	Excluded	31	native	0.0753736	0.765432	0.690058	0.109228
Housefly	Excluded	36	native	0.0860609	0.776119	0.690058	0.124715
Housefly	Excluded	42	native	-0.112208	0.4375	0.549708	-0.204122
Housefly	Excluded	47	native	0.0114341	0.701493	0.690058	0.0165697
Housefly	Excluded	49	native	-0.018759	0.87013	0.888889	-0.0211039
Housefly	Excluded	50	native	-0.0222222	0.866667	0.888889	-0.025
Housefly	Excluded	53	native	0.0135501	0.902439	0.888889	0.0152439
Housefly	Excluded	54	native	0.00358423	0.892473	0.888889	0.00403226
Housefly	Excluded	56	native	0.0340795	0.724138	0.690058	0.0493863
Housefly	Excluded	57	native	-0.0288889	0.86	0.888889	-0.0325
Housefly	Excluded	58	native	-0.0161616	0.872727	0.888889	-0.0181818
Housefly	Excluded	59	native	-0.00730994	0.881579	0.888889	-0.00822368
Housefly	Excluded	60	native	-0.0274854	0.522222	0.549708	-0.05
Housefly	Excluded	61	native	0.0486111	0.9375	0.888889	0.0546875
Housefly	Excluded	62	native	0.0253968	0.914286	0.888889	0.0285714
Housefly	Excluded	64	native	-0.0881691	0.461538	0.549708	-0.160393
Housefly	Excluded	66	native	-0.0692168	0.819672	0.888889	-0.0778689
Housefly	Excluded	67	native	-0.0929705	0.795918	0.888889	-0.104592
Housefly	Excluded	68	native	-0.030303	0.858586	0.888889	-0.0340909
Housefly	Excluded	71	native	0.00113986	0.550847	0.549708	0.00207357
Housefly	Excluded	72	native	0.0176001	0.567308	0.549708	0.0320172
Housefly	Excluded	75	native	0.0242272	0.714286	0.690058	0.035109
Housefly	Excluded	76	native	0.00143369	0.890323	0.888889	0.0016129
Housefly	Excluded	77	native	0.0336257	0.583333	0.549708	0.0611702
Housefly	Excluded	79	native	0.0404563	0.590164	0.549708	0.0735961
Housefly	Excluded	80	native	-0.00116959	0.688889	0.690058	-0.00169492
Housefly	Excluded	83	native	0.0925502	0.782609	0.690058	0.134119
Housefly	Excluded	86	native	-0.0268199	0.862069	0.888889	-0.0301724
Housefly	Excluded	87	native	0.0185185	0.907407	0.888889	0.0208333
Housefly	Excluded	88	native	0.0195232	0.569231	0.549708	0.0355155
Housefly	Excluded	89	native	0.0484031	0.738462	0.690058	0.0701434
Housefly	Excluded	90	native	-0.101432	0.448276	0.549708	-0.184519
Housefly	Excluded	91	native	0.0305298	0.720588	0.690058	0.0442423
Housefly	Excluded	92	native	0.0340795	0.724138	0.690058	0.0493863
Housefly	Excluded	93	native	0.0829455	0.632653	0.549708	0.15089
Housefly	Excluded	96	native	0.0643275	0.754386	0.690058	0.0932203
Housefly	Excluded	99	native	0.00111111	0.89	0.888889	0.00125
Housefly	Excluded	100	native	-0.0054038	0.544304	0.549708	-0.00983033
Housefly	Excluded	101	native	0.077411	0.627119	0.549708	0.140822
Housefly	Excluded	102	native	-0.00853113	0.541176	0.549708	-0.0155194
Housefly	Excluded	103	native	0.0210526	0.711111	0.690058	0.0305085
Housefly	Excluded	104	native	-0.00793651	0.880952	0.888889	-0.00892857
Housefly	Excluded	105	native	-0.0368871	0.512821	0.549708	-0.0671031
Housefly	Excluded	106	native	0.0234631	0.573171	0.549708	0.0426829
Housefly	Excluded	107	native	0.044887	0.594595	0.549708	0.0816561
Housefly	Excluded	108	native	0.0544591	0.604167	0.549708	0.0990691
Housefly	Excluded	109	native	0.003003	0.891892	0.888889	0.00337838
Housefly	Excluded	110	native	0.079922	0.62963	0.549708	0.14539
Housefly	Excluded	111	native	0.0412015	0.590909	0.549708	0.0749516
Housefly	Excluded	112	native	0.00552105	0.89441	0.888889	0.00621118
Housefly	Excluded	113	native	0.049072	0.73913	0.690058	0.0711127
Housefly	Excluded	114	native	0.0455305	0.595238	0.549708	0.0828267
Housefly	Excluded	115	native	-0.0658366	0.483871	0.549708	-0.119767
Housefly	Excluded	116	native	0.0163301	0.566038	0.549708	0.0297069
Housefly	Excluded	117	native	-0.0251174	0.52459	0.549708	-0.0456924
Housefly	Excluded	118	native	-0.000411828	0.549296	0.549708	-0.000749176
Housefly	Excluded	119	native	-0.0115304	0.877358	0.888889	-0.0129717
Housefly	Excluded	123	native	0.0242272	0.714286	0.690058	0.035109
Housefly	Excluded	124	native	0.00135501	0.890244	0.888889	0.00152439
Housefly	Excluded	133	native	0.0829455	0.632653	0.549708	0.15089
Housefly	Excluded	134	native	0.21345	0.763158	0.549708	0.388298
Housefly	Excluded	135	native	0.0349415	0.725	0.690058	0.0506356
Housefly	Excluded	136	native	0.0272155	0.576923	0.549708	0.049509
Housefly	Excluded	138	native	0.0299415	0.72	0.690058	0.0433898
Housefly	Excluded	141	native	-0.0613355	0.488372	0.549708	-0.111578
Housefly	Excluded	142	native	-0.00622934	0.543478	0.549708	-0.0113321
Housefly	Excluded	143	native	0.0412015	0.590909	0.549708	0.0749516
Housefly	Excluded	144	native	0.0807749	0.770833	0.690058	0.117055
Housefly	Excluded	145	native	0.0127924	0.5625	0.549708	0.0232713
Housefly	Excluded	146	native	0.00699343	0.556701	0.549708	0.0127221
Housefly	Excluded	147	native	0.0663518	0.75641	0.690058	0.0961538
Housefly	Excluded	148	native	-0.0175975	0.53211	0.549708	-0.0320125
Housefly	Excluded	151	native	0.00323357	0.552941	0.549708	0.00588235
Housefly	Excluded	152	native	-0.0430409	0.506667	0.549708	-0.0782979
Housefly	Excluded	154	native	-0.0184576	0.53125	0.549708	-0.0335771
Housefly	Excluded	157	native	0.0425254	0.592233	0.549708	0.07736
Housefly	Excluded	159	native	0.0973512	0.647059	0.549708	0.177096
Housefly	Excluded	160	native	0.0309376	0.580645	0.549708	0.05628
Housefly	Excluded	167	native	0.0321106	0.581818	0.549708	0.0584139
Housefly	Excluded	168	native	0.0544591	0.604167	0.549708	0.0990691
Housefly	Excluded	169	native	0.0210526	0.711111	0.690058	0.0305085
Housefly	Excluded	170	native	0.02148	0.711538	0.690058	0.0311278
Housefly	Excluded	171	native	-0.0388889	0.85	0.888889	-0.04375
Housefly	Excluded	173	native	0.0126442	0.702703	0.690058	0.0183234
Housefly	Excluded	175	native	-0.0350017	0.514706	0.549708	-0.0636733
Housefly	Excluded	176	native	0.0364993	0.586207	0.549708	0.0663977
Housefly	Excluded	177	native	0.0224415	0.7125	0.690058	0.0325212
Housefly	Excluded	178	native	0.0278902	0.717949	0.690058	0.0404172
Housefly	Excluded	179	native	0.0752924	0.625	0.549708	0.136968
Housefly	Excluded	180	native	0.0305298	0.720588	0.690058	0.0442423
Housefly	Excluded	190	native	0.0116959	0.701754	0.690058	0.0169492
Housefly	Excluded	193	native	-0.00209644	0.886792	0.888889	-0.00235849
Housefly	Excluded	194	native	0.00614405	0.696203	0.690058	0.00890367
Housefly	Excluded	195	native	-0.0233918	0.526316	0.549708	-0.0425532
Housefly	Excluded	196	native	0.0180879	0.906977	0.888889	0.0203488
Housefly	Excluded	200	native	0.00999389	0.559701	0.549708	0.0181804
Housefly	Excluded	201	native	-0.0114695	0.877419	0.888889	-0.0129032
Housefly	Excluded	202	native	0.0474415	0.7375	0.690058	0.06875
Housefly	Excluded	203	native	0.0269227	0.716981	0.690058	0.039015
Housefly	Excluded	207	native	0.00467836	0.694737	0.690058	0.00677966
Housefly	Excluded	209	native	0.0364993	0.586207	0.549708	0.0663977
Housefly	Excluded	211	native	0.0553961	0.745455	0.690058	0.0802773
Housefly	Excluded	212	native	-0.0497076	0.5	0.549708	-0.0904255
Housefly	Excluded	213	native	0.0599415	0.75	0.690058	0.0868644
Housefly	Excluded	214	native	0.0305298	0.720588	0.690058	0.0442423
Housefly	Excluded	215	native	0	0.888889	0.888889	0
Housefly	Excluded	216	native	0.00614405	0.696203	0.690058	0.00890367
Housefly	Excluded	219	native	0.0087367	0.698795	0.690058	0.0126608
Housefly	Excluded	224	native	-0.0152047	0.873684	0.888889	-0.0171053
Housefly	Excluded	225	native	0.0973512	0.647059	0.549708	0.177096
Housefly	Excluded	229	native	0.0984031	0.788462	0.690058	0.142601
Housefly	Excluded	230	native	0.014487	0.704545	0.690058	0.0209938
Housefly	Excluded	231	native	-0.0214057	0.528302	0.549708	-0.0389402
Housefly	Excluded	232	native	0.0462053	0.736264	0.690058	0.0669585
Housefly	Excluded	233	native	0.0544591	0.604167	0.549708	0.0990691
Housefly	Excluded	234	native	-0.00558996	0.544118	0.549708	-0.010169
Housefly	Excluded	235	native	0.116959	0.666667	0.549708	0.212766
Housefly	Excluded	238	native	-0.0587002	0.830189	0.888889	-0.0660377
Housefly	Excluded	240	native	0.0321637	0.722222	0.690058	0.0466102
Housefly	Excluded	241	native	0.00934752	0.559055	0.549708	0.0170045
Housefly	Excluded	243	native	-0.0120732	0.537634	0.549708	-0.0219629
Housefly	Excluded	244	native	0.0225852	0.712644	0.690058	0.0327294
Housefly	Excluded	Acer	NA	0.0269227	0.716981	0.690058	0.039015
Housefly	Excluded	Adenophora	NA	-0.00132051	0.548387	0.549708	-0.0024022
Housefly	Excluded	Agrimonia	NA	-0.00707071	0.881818	0.888889	-0.00795455
Housefly	Excluded	Akebia	NA	0.0167715	0.90566	0.888889	0.0188679
Housefly	Excluded	Allium	NA	0.0169591	0.566667	0.549708	0.0308511
Housefly	Excluded	Aster	NA	-0.00804094	0.541667	0.549708	-0.0146277
Housefly	Excluded	Cerasus	NA	0.0752924	0.625	0.549708	0.136968
Housefly	Excluded	Cirsium	NA	-0.0017624	0.547945	0.549708	-0.00320606
Housefly	Excluded	Clinopodium	NA	-0.00226235	0.547445	0.549708	-0.00411555
Housefly	Excluded	Corydalis	NA	0.0304659	0.919355	0.888889	0.0342742
Housefly	Excluded	Dioscorea	NA	0.0224415	0.7125	0.690058	0.0325212
Housefly	Excluded	Elaeagnus	NA	0.0446354	0.734694	0.690058	0.0646835
Housefly	Excluded	Eupatorium	NA	0.0202219	0.71028	0.690058	0.0293046
Housefly	Excluded	Gentiana	NA	-0.00753893	0.542169	0.549708	-0.0137144
Housefly	Excluded	Hypericum	NA	-0.00845411	0.880435	0.888889	-0.00951087
Housefly	Excluded	Ixeris	NA	-0.0129765	0.875912	0.888889	-0.0145985
Housefly	Excluded	Lespedeza	NA	0.0275886	0.717647	0.690058	0.0399801
Housefly	Excluded	Lilium	NA	0.0286057	0.578313	0.549708	0.0520379
Housefly	Excluded	Mazus	NA	-0.0153565	0.534351	0.549708	-0.0279357
Housefly	Excluded	Mosla	NA	-0.078279	0.471429	0.549708	-0.142401
Housefly	Excluded	Persicaria	NA	-0.0332241	0.516484	0.549708	-0.0604396
Housefly	Excluded	Potentilla	NA	-0.0237203	0.865169	0.888889	-0.0266854
Housefly	Excluded	Sagittaria	NA	0.0127924	0.5625	0.549708	0.0232713
Housefly	Excluded	Viburnum	NA	0.0261577	0.716216	0.690058	0.0379066
Housefly	Excluded	Vicia	NA	0.0065424	0.55625	0.549708	0.0119016
Housefly	Excluded	Viola	NA	0.0412015	0.590909	0.549708	0.0749516
Dronefly	Included	1	native	-0.0024433	0.387931	0.390374	-0.00625886
Dronefly	Included	4	native	0.026738	0.909091	0.882353	0.030303
Dronefly	Included	5	native	0.00590079	0.931034	0.925134	0.00637831
Dronefly	Included	6	native	0.0528075	0.443182	0.390374	0.135274
Dronefly	Included	7	native	-0.020004	0.37037	0.390374	-0.051243
Dronefly	Included	8	native	0.0949198	0.485294	0.390374	0.243151
Dronefly	Included	9	native	0.00306829	0.393443	0.390374	0.00785987
Dronefly	Included	10	native	-0.061427	0.328947	0.390374	-0.157354
Dronefly	Included	11	native	0.054155	0.936508	0.882353	0.0613757
Dronefly	Included	12	native	0.0444083	0.434783	0.390374	0.113758
Dronefly	Included	15	native	-0.0219533	0.368421	0.390374	-0.0562365
Dronefly	Included	16	native	0.0526441	0.977778	0.925134	0.0569043
Dronefly	Included	17	alien	-0.0324675	0.785714	0.818182	-0.0396825
Dronefly	Included	18	native	0.0168953	0.942029	0.925134	0.0182625
Dronefly	Included	19	alien	-0.0503247	0.767857	0.818182	-0.0615079
Dronefly	Included	20	native	0.0170331	0.407407	0.390374	0.0436327
Dronefly	Included	21	native	0.0222347	0.947368	0.925134	0.0240341
Dronefly	Included	22	native	0.00929254	0.934426	0.925134	0.0100445
Dronefly	Included	23	native	0.0306905	0.913043	0.882353	0.0347826
Dronefly	Included	24	native	0.00151756	0.391892	0.390374	0.00388745
Dronefly	Included	25	native	0.0224697	0.412844	0.390374	0.0575594
Dronefly	Included	28	native	-0.0153743	0.375	0.390374	-0.0393836
Dronefly	Included	29	native	0.00668449	0.397059	0.390374	0.0171233
Dronefly	Included	30	native	0.0520733	0.934426	0.882353	0.0590164
Dronefly	Included	36	native	-0.0219533	0.368421	0.390374	-0.0562365
Dronefly	Included	37	alien	-0.030303	0.787879	0.818182	-0.037037
Dronefly	Included	41	alien	0.0128852	0.895238	0.882353	0.0146032
Dronefly	Included	42	native	-0.0489109	0.341463	0.390374	-0.125292
Dronefly	Included	47	native	0.0102645	0.892617	0.882353	0.0116331
Dronefly	Included	48	alien	-0.133971	0.684211	0.818182	-0.163743
Dronefly	Included	49	native	-0.0227273	0.795455	0.818182	-0.0277778
Dronefly	Included	50	native	-0.0255892	0.792593	0.818182	-0.0312757
Dronefly	Included	54	native	0.0182625	0.943396	0.925134	0.0197404
Dronefly	Included	55	alien	-0.0606061	0.757576	0.818182	-0.0740741
Dronefly	Included	56	native	0.026738	0.909091	0.882353	0.030303
Dronefly	Included	57	native	-0.0363636	0.781818	0.818182	-0.0444444
Dronefly	Included	58	native	-0.0335664	0.784615	0.818182	-0.0410256
Dronefly	Included	59	native	0.00739958	0.825581	0.818182	0.00904393
Dronefly	Included	60	native	-0.00802139	0.382353	0.390374	-0.0205479
Dronefly	Included	61	native	0.0497427	0.867925	0.818182	0.0607966
Dronefly	Included	62	native	-0.003367	0.814815	0.818182	-0.00411523
Dronefly	Included	63	alien	-0.0959596	0.722222	0.818182	-0.117284
Dronefly	Included	64	native	-0.0153743	0.375	0.390374	-0.0393836
Dronefly	Included	67	native	-0.0724191	0.745763	0.818182	-0.0885122
Dronefly	Included	68	native	-0.0363636	0.781818	0.818182	-0.0444444
Dronefly	Included	71	native	0.0111408	0.401515	0.390374	0.0285388
Dronefly	Included	72	native	0.00649024	0.931624	0.925134	0.00701546
Dronefly	Included	73	alien	-0.0515152	0.766667	0.818182	-0.062963
Dronefly	Included	76	native	-0.00161377	0.816568	0.818182	-0.00197239
Dronefly	Included	77	native	0.00248281	0.392857	0.390374	0.00636008
Dronefly	Included	78	alien	-0.00309109	0.387283	0.390374	-0.00791828
Dronefly	Included	79	native	0.0733938	0.463768	0.390374	0.188009
Dronefly	Included	80	native	-0.0141367	0.376238	0.390374	-0.0362132
Dronefly	Included	86	native	0.0151515	0.833333	0.818182	0.0185185
Dronefly	Included	87	native	0.0287125	0.953846	0.925134	0.031036
Dronefly	Included	88	native	-0.00148544	0.388889	0.390374	-0.00380518
Dronefly	Included	89	native	-0.057041	0.333333	0.390374	-0.146119
Dronefly	Included	90	native	-0.0115865	0.378788	0.390374	-0.0296804
Dronefly	Included	91	native	0.00436251	0.394737	0.390374	0.0111752
Dronefly	Included	92	native	0.026738	0.909091	0.882353	0.030303
Dronefly	Included	93	native	0.0503036	0.440678	0.390374	0.12886
Dronefly	Included	94	native	0.00151756	0.391892	0.390374	0.00388745
Dronefly	Included	95	native	0.00921332	0.891566	0.882353	0.0104418
Dronefly	Included	96	native	0.026738	0.909091	0.882353	0.030303
Dronefly	Included	99	native	-0.00568182	0.8125	0.818182	-0.00694444
Dronefly	Included	100	native	-0.00148544	0.388889	0.390374	-0.00380518
Dronefly	Included	101	native	0.0126107	0.402985	0.390374	0.0323042
Dronefly	Included	102	native	-0.0180339	0.37234	0.390374	-0.0461964
Dronefly	Included	103	native	0.0903949	0.480769	0.390374	0.23156
Dronefly	Included	104	native	-0.0210804	0.797101	0.818182	-0.0257649
Dronefly	Included	105	native	-0.0340525	0.356322	0.390374	-0.0872304
Dronefly	Included	106	native	0.0262923	0.416667	0.390374	0.0673516
Dronefly	Included	107	native	-0.0125966	0.377778	0.390374	-0.0322679
Dronefly	Included	108	native	0.00248281	0.392857	0.390374	0.00636008
Dronefly	Included	111	native	0.0825986	0.472973	0.390374	0.211588
Dronefly	Included	112	native	0	0.818182	0.818182	0
Dronefly	Included	113	native	0.0176471	0.9	0.882353	0.02
Dronefly	Included	114	native	0.00178253	0.392157	0.390374	0.00456621
Dronefly	Included	115	native	-0.0475172	0.342857	0.390374	-0.121722
Dronefly	Included	116	native	0.017959	0.408333	0.390374	0.0460046
Dronefly	Included	117	native	-0.052139	0.338235	0.390374	-0.133562
Dronefly	Included	118	native	-0.0314	0.358974	0.390374	-0.0804355
Dronefly	Included	119	native	0.00819964	0.933333	0.925134	0.0088632
Dronefly	Included	121	native	0.0319328	0.914286	0.882353	0.0361905
Dronefly	Included	123	native	0.0214932	0.903846	0.882353	0.024359
Dronefly	Included	124	native	0.00819964	0.933333	0.925134	0.0088632
Dronefly	Included	133	native	0.0503036	0.440678	0.390374	0.12886
Dronefly	Included	134	native	0.109626	0.5	0.390374	0.280822
Dronefly	Included	135	native	0.0444083	0.434783	0.390374	0.113758
Dronefly	Included	136	native	0.00306829	0.393443	0.390374	0.00785987
Dronefly	Included	137	alien	-0.00148544	0.388889	0.390374	-0.00380518
Dronefly	Included	138	native	-0.0066534	0.383721	0.390374	-0.0170436
Dronefly	Included	141	native	0.02472	0.415094	0.390374	0.0633239
Dronefly	Included	142	native	-0.00575895	0.384615	0.390374	-0.0147524
Dronefly	Included	143	native	0.0711641	0.461538	0.390374	0.182297
Dronefly	Included	144	native	0.00248281	0.392857	0.390374	0.00636008
Dronefly	Included	145	native	0.0381971	0.428571	0.390374	0.0978474
Dronefly	Included	146	native	-0.020004	0.37037	0.390374	-0.051243
Dronefly	Included	147	native	0.0371873	0.91954	0.882353	0.0421456
Dronefly	Included	148	native	-0.00826051	0.382114	0.390374	-0.0211605
Dronefly	Included	151	native	0.00324269	0.393617	0.390374	0.00830662
Dronefly	Included	152	native	-0.0289285	0.361446	0.390374	-0.0741046
Dronefly	Included	153	alien	0.0252101	0.415584	0.390374	0.0645793
Dronefly	Included	154	native	0.000534759	0.390909	0.390374	0.00136986
Dronefly	Included	157	native	0.00617739	0.396552	0.390374	0.0158243
Dronefly	Included	158	alien	0.000430266	0.390805	0.390374	0.00110219
Dronefly	Included	159	native	0.0486501	0.439024	0.390374	0.124624
Dronefly	Included	160	native	-0.00802139	0.382353	0.390374	-0.0205479
Dronefly	Included	161	alien	0.0226691	0.413043	0.390374	0.0580703
Dronefly	Included	164	alien	-0.0153743	0.375	0.390374	-0.0393836
Dronefly	Included	167	native	0.0686421	0.459016	0.390374	0.175837
Dronefly	Included	168	native	0.0540701	0.444444	0.390374	0.138508
Dronefly	Included	169	native	0.0903949	0.480769	0.390374	0.23156
Dronefly	Included	170	native	0.00306829	0.393443	0.390374	0.00785987
Dronefly	Included	171	native	0.0454545	0.863636	0.818182	0.0555556
Dronefly	Included	173	native	-0.00641711	0.811765	0.818182	-0.00784314
Dronefly	Included	175	native	-0.061427	0.328947	0.390374	-0.157354
Dronefly	Included	176	native	0.0338681	0.424242	0.390374	0.086758
Dronefly	Included	177	native	0.018746	0.901099	0.882353	0.0212454
Dronefly	Included	178	native	0.0287582	0.911111	0.882353	0.0325926
Dronefly	Included	179	native	0.109626	0.5	0.390374	0.280822
Dronefly	Included	180	native	0.0386997	0.921053	0.882353	0.0438596
Dronefly	Included	193	native	0.0155443	0.940678	0.925134	0.0168022
Dronefly	Included	194	native	-0.0125966	0.377778	0.390374	-0.0322679
Dronefly	Included	195	native	-0.0107447	0.37963	0.390374	-0.0275241
Dronefly	Included	196	native	0.0130106	0.938144	0.925134	0.0140635
Dronefly	Included	201	native	-0.0122995	0.805882	0.818182	-0.0150327
Dronefly	Included	202	native	0.0207368	0.411111	0.390374	0.0531202
Dronefly	Included	203	native	0.0762923	0.466667	0.390374	0.195434
Dronefly	Included	204	native	-0.0727273	0.745455	0.818182	-0.0888889
Dronefly	Included	205	native	-0.00513369	0.92	0.925134	-0.00554913
Dronefly	Included	206	native	0.0287582	0.911111	0.882353	0.0325926
Dronefly	Included	207	native	0.0138735	0.896226	0.882353	0.0157233
Dronefly	Included	209	native	0.0338681	0.424242	0.390374	0.086758
Dronefly	Included	211	native	0.0686421	0.459016	0.390374	0.175837
Dronefly	Included	212	native	-0.026738	0.363636	0.390374	-0.0684932
Dronefly	Included	213	native	-0.026738	0.363636	0.390374	-0.0684932
Dronefly	Included	214	native	0.014689	0.405063	0.390374	0.0376279
Dronefly	Included	215	native	0.00919913	0.827381	0.818182	0.0112434
Dronefly	Included	216	native	0.0176471	0.9	0.882353	0.02
Dronefly	Included	219	native	-0.0247829	0.365591	0.390374	-0.063485
Dronefly	Included	224	native	-0.0237893	0.794393	0.818182	-0.0290758
Dronefly	Included	225	native	0.0486501	0.439024	0.390374	0.124624
Dronefly	Included	229	native	0.00306829	0.393443	0.390374	0.00785987
Dronefly	Included	232	native	-0.0117336	0.378641	0.390374	-0.0300572
Dronefly	Included	233	native	0.00248281	0.392857	0.390374	0.00636008
Dronefly	Included	234	native	-0.017041	0.373333	0.390374	-0.043653
Dronefly	Included	235	native	0.0226691	0.413043	0.390374	0.0580703
Dronefly	Included	240	native	0.0176471	0.9	0.882353	0.02
Dronefly	Included	241	native	-0.00030341	0.390071	0.390374	-0.000777227
Dronefly	Included	242	alien	-0.00358188	0.386792	0.390374	-0.0091755
Dronefly	Included	243	native	0.0327026	0.423077	0.390374	0.0837724
Dronefly	Included	244	native	0.0248636	0.907216	0.882353	0.0281787
Dronefly	Included	Acer	NA	0.000980392	0.883333	0.882353	0.00111111
Dronefly	Included	Adenophora	NA	0.000101859	0.390476	0.390374	0.000260926
Dronefly	Included	Agrimonia	NA	-0.0341818	0.784	0.818182	-0.0417778
Dronefly	Included	Allium	NA	0.0508021	0.441176	0.390374	0.130137
Dronefly	Included	Aster	NA	0.00514806	0.395522	0.390374	0.0131875
Dronefly	Included	Cardamine	NA	0.00572956	0.396104	0.390374	0.0146771
Dronefly	Included	Cerasus	NA	0.109626	0.5	0.390374	0.280822
Dronefly	Included	Cirsium	NA	-0.0114923	0.378882	0.390374	-0.0294393
Dronefly	Included	Clinopodium	NA	-0.00879538	0.381579	0.390374	-0.0225306
Dronefly	Included	Corydalis	NA	0.0200718	0.945205	0.925134	0.0216961
Dronefly	Included	Elaeagnus	NA	0.0503036	0.440678	0.390374	0.12886
Dronefly	Included	Erigeron	NA	-0.00239619	0.387978	0.390374	-0.00613818
Dronefly	Included	Eupatorium	NA	-0.00194458	0.38843	0.390374	-0.00498132
Dronefly	Included	Gentiana	NA	0.0397332	0.430108	0.390374	0.101782
Dronefly	Included	Hemerocallis	NA	-0.0363636	0.781818	0.818182	-0.0444444
Dronefly	Included	Hypericum	NA	-0.0181818	0.8	0.818182	-0.0222222
Dronefly	Included	Ixeris	NA	-0.0104895	0.807692	0.818182	-0.0128205
Dronefly	Included	Lespedeza	NA	-0.0180339	0.37234	0.390374	-0.0461964
Dronefly	Included	Lilium	NA	0.013881	0.404255	0.390374	0.0355581
Dronefly	Included	Mazus	NA	0.005459	0.395833	0.390374	0.013984
Dronefly	Included	Mosla	NA	-0.020004	0.37037	0.390374	-0.051243
Dronefly	Included	Nymphaea	NA	-0.00912433	0.38125	0.390374	-0.0233733
Dronefly	Included	Oenothera	NA	-0.0362269	0.781955	0.818182	-0.0442774
Dronefly	Included	Persicaria	NA	-0.0117336	0.378641	0.390374	-0.0300572
Dronefly	Included	Potentilla	NA	-0.0181818	0.8	0.818182	-0.0222222
Dronefly	Included	Rhododendron	NA	0.0146253	0.939759	0.925134	0.0158089
Dronefly	Included	Rubus	NA	0.00747513	0.397849	0.390374	0.0191486
Dronefly	Included	Sagittaria	NA	-0.00719676	0.383178	0.390374	-0.0184355
Dronefly	Included	Sedum	NA	-0.0562771	0.761905	0.818182	-0.0687831
Dronefly	Included	Taraxacum	NA	-0.0167112	0.801471	0.818182	-0.0204248
Dronefly	Included	Trifolium	NA	-0.00802139	0.382353	0.390374	-0.0205479
Dronefly	Included	Veronica	NA	0.00306829	0.393443	0.390374	0.00785987
Dronefly	Included	Viburnum	NA	0.00721603	0.39759	0.390374	0.0184849
Dronefly	Included	Vicia	NA	-0.00619354	0.384181	0.390374	-0.0158656
Dronefly	Included	Viola	NA	0.0555716	0.445946	0.390374	0.142355
Dronefly	Excluded	1	native	0.003663	0.384615	0.380952	0.00961538
Dronefly	Excluded	4	native	0.018617	0.893617	0.875	0.0212766
Dronefly	Excluded	5	native	0.00541126	0.922078	0.916667	0.00590319
Dronefly	Excluded	6	native	0.0590476	0.44	0.380952	0.155
Dronefly	Excluded	7	native	-0.00981836	0.371134	0.380952	-0.0257732
Dronefly	Excluded	8	native	0.110573	0.491525	0.380952	0.290254
Dronefly	Excluded	9	native	0.0590476	0.44	0.380952	0.155
Dronefly	Excluded	10	native	-0.0376688	0.343284	0.380952	-0.0988806
Dronefly	Excluded	11	native	0.0480769	0.923077	0.875	0.0549451
Dronefly	Excluded	12	native	0.106227	0.487179	0.380952	0.278846
Dronefly	Excluded	15	native	-0.0119048	0.369048	0.380952	-0.03125
Dronefly	Excluded	16	native	0.0555556	0.972222	0.916667	0.0606061
Dronefly	Excluded	18	native	0.0155367	0.932203	0.916667	0.0169492
Dronefly	Excluded	20	native	0.0412698	0.422222	0.380952	0.108333
Dronefly	Excluded	21	native	0.0227273	0.939394	0.916667	0.0247934
Dronefly	Excluded	22	native	0.00641026	0.923077	0.916667	0.00699301
Dronefly	Excluded	23	native	0.0224359	0.897436	0.875	0.025641
Dronefly	Excluded	24	native	0.0190476	0.4	0.380952	0.05
Dronefly	Excluded	25	native	0.0314188	0.412371	0.380952	0.0824742
Dronefly	Excluded	28	native	-0.0280112	0.352941	0.380952	-0.0735294
Dronefly	Excluded	29	native	0.0155993	0.396552	0.380952	0.0409483
Dronefly	Excluded	30	native	0.0661765	0.941176	0.875	0.0756303
Dronefly	Excluded	36	native	-0.017316	0.363636	0.380952	-0.0454545
Dronefly	Excluded	42	native	-0.0809524	0.3	0.380952	-0.2125
Dronefly	Excluded	47	native	0.0113636	0.886364	0.875	0.012987
Dronefly	Excluded	49	native	-0.0375458	0.807692	0.845238	-0.0444204
Dronefly	Excluded	50	native	-0.0247253	0.820513	0.845238	-0.0292524
Dronefly	Excluded	54	native	0.0188172	0.935484	0.916667	0.0205279
Dronefly	Excluded	56	native	0.0178571	0.892857	0.875	0.0204082
Dronefly	Excluded	57	native	-0.0327381	0.8125	0.845238	-0.0387324
Dronefly	Excluded	58	native	-0.0119048	0.833333	0.845238	-0.0140845
Dronefly	Excluded	59	native	-0.0162907	0.828947	0.845238	-0.0192735
Dronefly	Excluded	60	native	-0.0101659	0.370787	0.380952	-0.0266854
Dronefly	Excluded	61	native	0.0271023	0.87234	0.845238	0.0320647
Dronefly	Excluded	62	native	0.00983437	0.855072	0.845238	0.011635
Dronefly	Excluded	64	native	-0.047619	0.333333	0.380952	-0.125
Dronefly	Excluded	66	native	-0.0619048	0.783333	0.845238	-0.0732394
Dronefly	Excluded	67	native	-0.0952381	0.75	0.845238	-0.112676
Dronefly	Excluded	68	native	-0.0327381	0.8125	0.845238	-0.0387324
Dronefly	Excluded	71	native	0.00697865	0.387931	0.380952	0.018319
Dronefly	Excluded	72	native	0.00641026	0.923077	0.916667	0.00699301
Dronefly	Excluded	75	native	0.037851	0.418803	0.380952	0.099359
Dronefly	Excluded	76	native	-0.00417849	0.84106	0.845238	-0.00494357
Dronefly	Excluded	77	native	0.0445795	0.425532	0.380952	0.117021
Dronefly	Excluded	79	native	0.0936239	0.474576	0.380952	0.245763
Dronefly	Excluded	80	native	-0.0031746	0.377778	0.380952	-0.00833333
Dronefly	Excluded	86	native	-0.00313283	0.842105	0.845238	-0.00370645
Dronefly	Excluded	87	native	0.0267296	0.943396	0.916667	0.0291595
Dronefly	Excluded	88	native	-0.00595238	0.375	0.380952	-0.015625
Dronefly	Excluded	89	native	-0.0372024	0.34375	0.380952	-0.0976563
Dronefly	Excluded	90	native	0.00501253	0.385965	0.380952	0.0131579
Dronefly	Excluded	91	native	0.0344322	0.415385	0.380952	0.0903846
Dronefly	Excluded	92	native	0.0178571	0.892857	0.875	0.0204082
Dronefly	Excluded	93	native	0.0982143	0.479167	0.380952	0.257813
Dronefly	Excluded	94	native	0.0190476	0.4	0.380952	0.05
Dronefly	Excluded	95	native	0.015411	0.890411	0.875	0.0176125
Dronefly	Excluded	96	native	0.0197368	0.894737	0.875	0.0225564
Dronefly	Excluded	99	native	-0.0152381	0.83	0.845238	-0.0180282
Dronefly	Excluded	100	native	0.00865801	0.38961	0.380952	0.0227273
Dronefly	Excluded	101	native	0.047619	0.428571	0.380952	0.125
Dronefly	Excluded	102	native	0	0.380952	0.380952	0
Dronefly	Excluded	103	native	0.141775	0.522727	0.380952	0.372159
Dronefly	Excluded	104	native	-0.0240999	0.821138	0.845238	-0.0285125
Dronefly	Excluded	105	native	-0.017316	0.363636	0.380952	-0.0454545
Dronefly	Excluded	106	native	0.0286862	0.409639	0.380952	0.0753012
Dronefly	Excluded	107	native	0.0357143	0.416667	0.380952	0.09375
Dronefly	Excluded	108	native	0.0755694	0.456522	0.380952	0.19837
Dronefly	Excluded	111	native	0.103423	0.484375	0.380952	0.271484
Dronefly	Excluded	112	native	0.00189566	0.847134	0.845238	0.00224276
Dronefly	Excluded	113	native	0.0220588	0.897059	0.875	0.0252101
Dronefly	Excluded	114	native	0.0690476	0.45	0.380952	0.18125
Dronefly	Excluded	115	native	-0.0366901	0.344262	0.380952	-0.0963115
Dronefly	Excluded	116	native	0.015274	0.396226	0.380952	0.0400943
Dronefly	Excluded	117	native	-0.0309524	0.35	0.380952	-0.08125
Dronefly	Excluded	118	native	-0.00952381	0.371429	0.380952	-0.025
Dronefly	Excluded	119	native	0.00786164	0.924528	0.916667	0.00857633
Dronefly	Excluded	121	native	0.0430328	0.918033	0.875	0.0491803
Dronefly	Excluded	123	native	0.0228102	0.89781	0.875	0.0260688
Dronefly	Excluded	124	native	0.00925926	0.925926	0.916667	0.010101
Dronefly	Excluded	133	native	0.0982143	0.479167	0.380952	0.257813
Dronefly	Excluded	134	native	0.190476	0.571429	0.380952	0.5
Dronefly	Excluded	135	native	0.106227	0.487179	0.380952	0.278846
Dronefly	Excluded	136	native	0.034142	0.415094	0.380952	0.0896226
Dronefly	Excluded	138	native	0.00571429	0.386667	0.380952	0.015
Dronefly	Excluded	141	native	0.00929152	0.390244	0.380952	0.0243902
Dronefly	Excluded	142	native	-0.000517598	0.380435	0.380952	-0.0013587
Dronefly	Excluded	143	native	0.0735931	0.454545	0.380952	0.193182
Dronefly	Excluded	144	native	0.0445795	0.425532	0.380952	0.117021
Dronefly	Excluded	145	native	0.0565476	0.4375	0.380952	0.148438
Dronefly	Excluded	146	native	-0.00981836	0.371134	0.380952	-0.0257732
Dronefly	Excluded	147	native	0.0470779	0.922078	0.875	0.0538033
Dronefly	Excluded	148	native	-0.0139799	0.366972	0.380952	-0.0366972
Dronefly	Excluded	151	native	0.0286862	0.409639	0.380952	0.0753012
Dronefly	Excluded	152	native	-0.0160875	0.364865	0.380952	-0.0422297
Dronefly	Excluded	154	native	-0.00595238	0.375	0.380952	-0.015625
Dronefly	Excluded	157	native	0.0112045	0.392157	0.380952	0.0294118
Dronefly	Excluded	159	native	0.119048	0.5	0.380952	0.3125
Dronefly	Excluded	160	native	-0.0039032	0.377049	0.380952	-0.0102459
Dronefly	Excluded	167	native	0.0917749	0.472727	0.380952	0.240909
Dronefly	Excluded	168	native	0.0982143	0.479167	0.380952	0.257813
Dronefly	Excluded	169	native	0.141775	0.522727	0.380952	0.372159
Dronefly	Excluded	170	native	0.034142	0.415094	0.380952	0.0896226
Dronefly	Excluded	171	native	-0.00313283	0.842105	0.845238	-0.00370645
Dronefly	Excluded	173	native	-0.0185714	0.826667	0.845238	-0.0219718
Dronefly	Excluded	175	native	-0.0376688	0.343284	0.380952	-0.0988806
Dronefly	Excluded	176	native	0.0833333	0.464286	0.380952	0.21875
Dronefly	Excluded	177	native	0.0262346	0.901235	0.875	0.0299824
Dronefly	Excluded	178	native	0.0224359	0.897436	0.875	0.025641
Dronefly	Excluded	179	native	0.164502	0.545455	0.380952	0.431818
Dronefly	Excluded	180	native	0.0326923	0.907692	0.875	0.0373626
Dronefly	Excluded	193	native	0.0172956	0.933962	0.916667	0.0188679
Dronefly	Excluded	194	native	-0.00120555	0.379747	0.380952	-0.00316456
Dronefly	Excluded	195	native	-0.0125313	0.368421	0.380952	-0.0328947
Dronefly	Excluded	196	native	0.0135659	0.930233	0.916667	0.0147992
Dronefly	Excluded	200	native	-0.00974026	0.371212	0.380952	-0.0255682
Dronefly	Excluded	201	native	-0.010801	0.834437	0.845238	-0.0127787
Dronefly	Excluded	202	native	0.029304	0.410256	0.380952	0.0769231
Dronefly	Excluded	203	native	0.119048	0.5	0.380952	0.3125
Dronefly	Excluded	204	native	-0.100557	0.744681	0.845238	-0.118969
Dronefly	Excluded	205	native	-0.00757576	0.909091	0.916667	-0.00826446
Dronefly	Excluded	206	native	0.0224359	0.897436	0.875	0.025641
Dronefly	Excluded	207	native	0.0197368	0.894737	0.875	0.0225564
Dronefly	Excluded	209	native	0.0833333	0.464286	0.380952	0.21875
Dronefly	Excluded	211	native	0.0917749	0.472727	0.380952	0.240909
Dronefly	Excluded	212	native	0.0401003	0.421053	0.380952	0.105263
Dronefly	Excluded	213	native	0.0401003	0.421053	0.380952	0.105263
Dronefly	Excluded	214	native	0.0248447	0.405797	0.380952	0.0652174
Dronefly	Excluded	215	native	0.00809524	0.853333	0.845238	0.00957746
Dronefly	Excluded	216	native	0.0237342	0.898734	0.875	0.0271248
Dronefly	Excluded	219	native	-0.00745841	0.373494	0.380952	-0.0195783
Dronefly	Excluded	224	native	-0.0260892	0.819149	0.845238	-0.030866
Dronefly	Excluded	225	native	0.119048	0.5	0.380952	0.3125
Dronefly	Excluded	229	native	0.0590476	0.44	0.380952	0.155
Dronefly	Excluded	232	native	-0.0142857	0.366667	0.380952	-0.0375
Dronefly	Excluded	233	native	0.0755694	0.456522	0.380952	0.19837
Dronefly	Excluded	234	native	0.00710732	0.38806	0.380952	0.0186567
Dronefly	Excluded	235	native	0.148459	0.529412	0.380952	0.389706
Dronefly	Excluded	238	native	-0.0567766	0.788462	0.845238	-0.0671723
Dronefly	Excluded	240	native	0.00735294	0.882353	0.875	0.00840336
Dronefly	Excluded	241	native	-0.00495238	0.376	0.380952	-0.013
Dronefly	Excluded	243	native	0.03663	0.417582	0.380952	0.0961538
Dronefly	Excluded	244	native	0.033046	0.908046	0.875	0.0377668
Dronefly	Excluded	Acer	native	-0.00961538	0.865385	0.875	-0.010989
Dronefly	Excluded	Adenophora	native	0.00614439	0.387097	0.380952	0.016129
Dronefly	Excluded	Agrimonia	native	-0.0270563	0.818182	0.845238	-0.0320102
Dronefly	Excluded	Allium	native	0.0927318	0.473684	0.380952	0.243421
Dronefly	Excluded	Aster	native	0.000403551	0.381356	0.380952	0.00105932
Dronefly	Excluded	Cerasus	native	0.164502	0.545455	0.380952	0.431818
Dronefly	Excluded	Cirsium	native	-0.010323	0.370629	0.380952	-0.0270979
Dronefly	Excluded	Clinopodium	native	-0.0179894	0.362963	0.380952	-0.0472222
Dronefly	Excluded	Corydalis	native	0.0177596	0.934426	0.916667	0.0193741
Dronefly	Excluded	Elaeagnus	native	0.0982143	0.479167	0.380952	0.257813
Dronefly	Excluded	Eupatorium	native	-0.00712061	0.373832	0.380952	-0.0186916
Dronefly	Excluded	Gentiana	native	0.0440476	0.425	0.380952	0.115625
Dronefly	Excluded	Hemerocallis	native	-0.0327381	0.8125	0.845238	-0.0387324
Dronefly	Excluded	Hypericum	native	-0.0191511	0.826087	0.845238	-0.0226577
Dronefly	Excluded	Ixeris	native	-0.0119048	0.833333	0.845238	-0.0140845
Dronefly	Excluded	Lespedeza	native	0	0.380952	0.380952	0
Dronefly	Excluded	Lilium	native	0.0315476	0.4125	0.380952	0.0828125
Dronefly	Excluded	Mazus	native	0.00967262	0.390625	0.380952	0.0253906
Dronefly	Excluded	Mosla	native	-0.0331263	0.347826	0.380952	-0.0869565
Dronefly	Excluded	Persicaria	native	-0.0142857	0.366667	0.380952	-0.0375
Dronefly	Excluded	Potentilla	native	-0.0176519	0.827586	0.845238	-0.0208839
Dronefly	Excluded	Rhododendron	native	0.0138889	0.930556	0.916667	0.0151515
Dronefly	Excluded	Rubus	native	0.0214866	0.402439	0.380952	0.0564024
Dronefly	Excluded	Sagittaria	native	0.00446429	0.385417	0.380952	0.0117188
Dronefly	Excluded	Viburnum	native	0.0357143	0.416667	0.380952	0.09375
Dronefly	Excluded	Vicia	native	0.00121322	0.382166	0.380952	0.00318471
Dronefly	Excluded	Viola	native	0.0805861	0.461538	0.380952	0.211538
